# Supplementary material for: Variations in product in reactions of naphthoquinone with primary amines
Source: Beilstein J Org Chem. 2007 Mar 1;3:10. doi: 10.1186/1860-5397-3-10 (PMC1838918; doi:10.1186/1860-5397-3-10)
Supplement: File 2 — CIF. Crystallographic information files for compound 1–6. [file Beilstein_J_Org_Chem-03-10-s002.zip]

Archive with 6 entries (6 files):
- CIF/Compound _3.cif
- CIF/Compound_1.cif
- CIF/Compound_2.cif
- CIF/Compound_4.cif
- CIF/Compound_5.cif
- CIF/Compound_6.cif
