# Supplementary material for: Variations in product in reactions of naphthoquinone with primary amines
Source: Beilstein J Org Chem. 2007 Mar 1;3:10. doi: 10.1186/1860-5397-3-10 (PMC1838918; doi:10.1186/1860-5397-3-10)
Supplement: File 2 — CIF. Crystallographic information files for compound 1–6. [file Beilstein_J_Org_Chem-03-10-s002.zip › CIF/Compound _3.cif]

data_4pnq

 

_audit_creation_method            SHELXL-97

_chemical_name_systematic

;

 ?

;

_chemical_name_common             ?

_chemical_melting_point           ?

_chemical_formula_moiety          ?

_chemical_formula_sum

 'C16 H12 N2 O2'

_chemical_formula_weight          264.28

 

loop_

 _atom_type_symbol

 _atom_type_description

 _atom_type_scat_dispersion_real

 _atom_type_scat_dispersion_imag

 _atom_type_scat_source

 'C'  'C'   0.0033   0.0016

 'International Tables Vol C Tables 4.2.6.8 and 6.1.1.4'

 'H'  'H'   0.0000   0.0000

 'International Tables Vol C Tables 4.2.6.8 and 6.1.1.4'

 'N'  'N'   0.0061   0.0033

 'International Tables Vol C Tables 4.2.6.8 and 6.1.1.4'

 'O'  'O'   0.0106   0.0060

 'International Tables Vol C Tables 4.2.6.8 and 6.1.1.4'

 

_symmetry_cell_setting            Orthorhombic

_symmetry_space_group_name_H-M    Pca2(1)

 

loop_

 _symmetry_equiv_pos_as_xyz

 'x, y, z'

 '-x, -y, z+1/2'

 'x+1/2, -y, z'

 '-x+1/2, y, z+1/2'

 

_cell_length_a                    24.503(4)

_cell_length_b                    5.0679(8)

_cell_length_c                    10.750(2)

_cell_angle_alpha                 90.00

_cell_angle_beta                  90.00

_cell_angle_gamma                 90.00

_cell_volume                      1335.0(4)

_cell_formula_units_Z             4

_cell_measurement_temperature     296(2)

_cell_measurement_reflns_used     1887

_cell_measurement_theta_min       2.52

_cell_measurement_theta_max       18.61

 

_exptl_crystal_description        'plates'

_exptl_crystal_colour             'red brown'

_exptl_crystal_size_max           0.40

_exptl_crystal_size_mid           0.27

_exptl_crystal_size_min           o.04

_exptl_crystal_density_meas       0

_exptl_crystal_density_diffrn     1.315

_exptl_crystal_density_method     'not measured'

_exptl_crystal_F_000              552

_exptl_absorpt_coefficient_mu     0.089

_exptl_absorpt_correction_type    none

_exptl_absorpt_correction_T_min   ?

_exptl_absorpt_correction_T_max   ?

_exptl_absorpt_process_details    ?

 

_exptl_special_details

;

 ?

;

 

_diffrn_ambient_temperature       296(2)

_diffrn_radiation_wavelength      0.71073

_diffrn_radiation_type            MoK\a

_diffrn_radiation_source          'fine-focus sealed tube'

_diffrn_radiation_monochromator   graphite

_diffrn_measurement_device_type   'CCD area detector'

_diffrn_measurement_method        'phi and omega scans'

_diffrn_detector_area_resol_mean  ?

_diffrn_standards_number          ?

_diffrn_standards_interval_count  ?

_diffrn_standards_interval_time   ?

_diffrn_standards_decay_%         ?

_diffrn_reflns_number             12332

_diffrn_reflns_av_R_equivalents   0.0748

_diffrn_reflns_av_sigmaI/netI     0.0841

_diffrn_reflns_limit_h_min        -33

_diffrn_reflns_limit_h_max        33

_diffrn_reflns_limit_k_min        -6

_diffrn_reflns_limit_k_max        6

_diffrn_reflns_limit_l_min        -12

_diffrn_reflns_limit_l_max        14

_diffrn_reflns_theta_min          1.66

_diffrn_reflns_theta_max          29.21

_reflns_number_total              3055

_reflns_number_gt                 1376

_reflns_threshold_expression      >2sigma(I)

 

_computing_data_collection        'Bruker SMART'

_computing_cell_refinement        'Bruker SMART'

_computing_data_reduction         'Bruker SAINT'

_computing_structure_solution     'SHELXS-97 (Sheldrick, 1990)'

_computing_structure_refinement   'SHELXL-97 (Sheldrick, 1997)'

_computing_molecular_graphics     'Bruker SHELXTL'

_computing_publication_material   'Bruker SHELXTL'

 

_refine_special_details

;

 Refinement of F^2^ against ALL reflections.  The weighted R-factor wR and

 goodness of fit S are based on F^2^, conventional R-factors R are based

 on F, with F set to zero for negative F^2^. The threshold expression of

 F^2^ > 2sigma(F^2^) is used only for calculating R-factors(gt) etc. and is

 not relevant to the choice of reflections for refinement.  R-factors based

 on F^2^ are statistically about twice as large as those based on F, and R-

 factors based on ALL data will be even larger.

;

 

_refine_ls_structure_factor_coef  Fsqd

_refine_ls_matrix_type            full

_refine_ls_weighting_scheme       calc

_refine_ls_weighting_details

 'calc w=1/[\s^2^(Fo^2^)+(0.0240P)^2^+0.0000P] where P=(Fo^2^+2Fc^2^)/3'

_atom_sites_solution_primary      direct

_atom_sites_solution_secondary    difmap

_atom_sites_solution_hydrogens    geom

_refine_ls_hydrogen_treatment     mixed

_refine_ls_extinction_method      SHELXL

_refine_ls_extinction_coef        0.0029(6)

_refine_ls_extinction_expression

 'Fc^*^=kFc[1+0.001xFc^2^\l^3^/sin(2\q)]^-1/4^'

_refine_ls_abs_structure_details

 'Flack H D (1983), Acta Cryst. A39, 876-881'

_refine_ls_abs_structure_Flack    -0.4(16)

_refine_ls_number_reflns          3055

_refine_ls_number_parameters      186

_refine_ls_number_restraints      1

_refine_ls_R_factor_all           0.1630

_refine_ls_R_factor_gt            0.0538

_refine_ls_wR_factor_ref          0.0818

_refine_ls_wR_factor_gt           0.0634

_refine_ls_goodness_of_fit_ref    0.986

_refine_ls_restrained_S_all       0.986

_refine_ls_shift/su_max           0.000

_refine_ls_shift/su_mean          0.000

 

loop_

 _atom_site_label

 _atom_site_type_symbol

 _atom_site_fract_x

 _atom_site_fract_y

 _atom_site_fract_z

 _atom_site_U_iso_or_equiv

 _atom_site_adp_type

 _atom_site_occupancy

 _atom_site_symmetry_multiplicity

 _atom_site_calc_flag

 _atom_site_refinement_flags

 _atom_site_disorder_assembly

 _atom_site_disorder_group

O1 O 0.17594(6) 0.3310(4) -0.04513(18) 0.0735(6) Uani 1 1 d . . .

O2 O 0.21914(8) 0.8768(4) 0.3673(2) 0.0937(8) Uani 1 1 d . . .

N2 N 0.26635(9) 0.2120(5) 0.0808(3) 0.0631(7) Uani 1 1 d . . .

N1 N 0.46108(11) 0.5718(6) 0.0959(4) 0.1126(11) Uani 1 1 d . . .

C9 C 0.14842(9) 0.6768(5) 0.0886(3) 0.0601(8) Uani 1 1 d . . .

C6 C 0.24496(10) 0.5499(5) 0.2285(3) 0.0600(7) Uani 1 1 d . . .

H6 H 0.2762 0.5119 0.2742 0.072 Uiso 1 1 calc R . .

C5 C 0.20962(11) 0.7529(6) 0.2708(3) 0.0656(8) Uani 1 1 d . . .

C7 C 0.23474(9) 0.4092(5) 0.1234(3) 0.0505(7) Uani 1 1 d . . .

C10 C 0.15975(11) 0.8146(5) 0.1961(3) 0.0638(8) Uani 1 1 d . . .

C11 C 0.31435(9) 0.1162(5) 0.1423(3) 0.0656(8) Uani 1 1 d . . .

H11A H 0.3221 -0.0597 0.1115 0.079 Uiso 1 1 calc R . .

H11B H 0.3065 0.1010 0.2305 0.079 Uiso 1 1 calc R . .

C8 C 0.18495(10) 0.4650(5) 0.0476(3) 0.0554(7) Uani 1 1 d . . .

C1 C 0.10219(11) 0.7364(6) 0.0192(3) 0.0858(10) Uani 1 1 d . . .

H1 H 0.0948 0.6438 -0.0536 0.103 Uiso 1 1 calc R . .

C12 C 0.36483(10) 0.2822(5) 0.1268(3) 0.0581(7) Uani 1 1 d . . .

C4 C 0.12436(14) 1.0145(6) 0.2353(3) 0.0907(10) Uani 1 1 d . . .

H4 H 0.1315 1.1085 0.3078 0.109 Uiso 1 1 calc R . .

C13 C 0.37175(11) 0.4574(6) 0.0314(3) 0.0787(9) Uani 1 1 d . . .

H13 H 0.3438 0.4835 -0.0260 0.094 Uiso 1 1 calc R . .

C16 C 0.40770(11) 0.2573(6) 0.2073(3) 0.0849(10) Uani 1 1 d . . .

H16 H 0.4053 0.1423 0.2745 0.102 Uiso 1 1 calc R . .

C3 C 0.07855(15) 1.0706(7) 0.1646(5) 0.1116(15) Uani 1 1 d . . .

H3 H 0.0551 1.2045 0.1900 0.134 Uiso 1 1 calc R . .

C2 C 0.06706(13) 0.9340(8) 0.0584(5) 0.1072(14) Uani 1 1 d . . .

H2 H 0.0359 0.9731 0.0127 0.129 Uiso 1 1 calc R . .

C15 C 0.45454(13) 0.4034(8) 0.1886(4) 0.1081(13) Uani 1 1 d . . .

H15 H 0.4832 0.3821 0.2446 0.130 Uiso 1 1 calc R . .

C14 C 0.41980(13) 0.5950(6) 0.0198(4) 0.1081(13) Uani 1 1 d . . .

H14 H 0.4231 0.7121 -0.0464 0.130 Uiso 1 1 calc R . .

H2N H 0.2552(8) 0.151(4) 0.019(2) 0.035(8) Uiso 1 1 d . . .

 

loop_

 _atom_site_aniso_label

 _atom_site_aniso_U_11

 _atom_site_aniso_U_22

 _atom_site_aniso_U_33

 _atom_site_aniso_U_23

 _atom_site_aniso_U_13

 _atom_site_aniso_U_12

O1 0.0713(11) 0.0877(14) 0.0615(15) -0.0141(13) -0.0019(11) -0.0139(10)

O2 0.1289(17) 0.0750(14) 0.0772(18) -0.0372(15) 0.0164(12) -0.0153(12)

N2 0.0618(14) 0.0664(17) 0.061(2) -0.0229(16) -0.0030(15) -0.0037(13)

N1 0.0699(17) 0.102(2) 0.166(4) 0.002(2) 0.006(2) -0.0078(17)

C9 0.0543(15) 0.0551(19) 0.071(3) 0.0050(18) 0.0118(17) -0.0045(14)

C6 0.0722(16) 0.0517(17) 0.056(2) -0.0122(18) -0.0058(14) -0.0021(15)

C5 0.0871(19) 0.0493(19) 0.060(2) -0.0095(18) 0.0158(19) -0.0150(16)

C7 0.0541(14) 0.0460(16) 0.052(2) -0.0071(16) 0.0067(15) -0.0098(13)

C10 0.0715(18) 0.0436(18) 0.076(3) -0.0044(18) 0.0232(18) -0.0064(15)

C11 0.0649(15) 0.0530(16) 0.079(2) -0.0099(15) 0.0012(16) 0.0030(14)

C8 0.0569(16) 0.057(2) 0.053(2) -0.0052(17) 0.0066(16) -0.0180(14)

C1 0.0650(17) 0.088(3) 0.105(3) 0.010(2) 0.001(2) -0.0011(18)

C12 0.0581(15) 0.0476(17) 0.069(2) -0.0104(17) 0.0076(16) 0.0064(13)

C4 0.098(2) 0.062(2) 0.113(3) -0.008(2) 0.043(2) -0.0012(19)

C13 0.0674(17) 0.073(2) 0.096(3) 0.008(2) 0.0025(18) 0.0040(16)

C16 0.0630(17) 0.099(3) 0.093(3) -0.001(2) -0.0063(18) 0.0090(18)

C3 0.082(3) 0.065(3) 0.188(5) 0.016(3) 0.050(3) 0.011(2)

C2 0.069(2) 0.092(3) 0.160(5) 0.039(3) 0.011(3) -0.001(2)

C15 0.061(2) 0.135(4) 0.128(4) -0.003(3) -0.012(2) 0.009(2)

C14 0.078(2) 0.086(3) 0.160(4) 0.027(3) 0.014(3) -0.001(2)

 

_geom_special_details

;

 All esds (except the esd in the dihedral angle between two l.s. planes)

 are estimated using the full covariance matrix.  The cell esds are taken

 into account individually in the estimation of esds in distances, angles

 and torsion angles; correlations between esds in cell parameters are only

 used when they are defined by crystal symmetry.  An approximate (isotropic)

 treatment of cell esds is used for estimating esds involving l.s. planes.

;

 

loop_

 _geom_bond_atom_site_label_1

 _geom_bond_atom_site_label_2

 _geom_bond_distance

 _geom_bond_site_symmetry_2

 _geom_bond_publ_flag

O1 C8 1.226(3) . ?

O2 C5 1.235(3) . ?

N2 C7 1.345(3) . ?

N2 C11 1.434(3) . ?

N2 H2N 0.79(2) . ?

N1 C14 1.306(4) . ?

N1 C15 1.323(4) . ?

C9 C10 1.378(3) . ?

C9 C1 1.390(3) . ?

C9 C8 1.466(3) . ?

C6 C7 1.360(3) . ?

C6 C5 1.419(3) . ?

C6 H6 0.9300 . ?

C5 C10 1.495(4) . ?

C7 C8 1.494(3) . ?

C10 C4 1.399(4) . ?

C11 C12 1.505(3) . ?

C11 H11A 0.9700 . ?

C11 H11B 0.9700 . ?

C1 C2 1.386(4) . ?

C1 H1 0.9300 . ?

C12 C16 1.367(3) . ?

C12 C13 1.368(4) . ?

C4 C3 1.386(5) . ?

C4 H4 0.9300 . ?

C13 C14 1.374(4) . ?

C13 H13 0.9300 . ?

C16 C15 1.381(4) . ?

C16 H16 0.9300 . ?

C3 C2 1.364(5) . ?

C3 H3 0.9300 . ?

C2 H2 0.9300 . ?

C15 H15 0.9300 . ?

C14 H14 0.9300 . ?

 

loop_

 _geom_angle_atom_site_label_1

 _geom_angle_atom_site_label_2

 _geom_angle_atom_site_label_3

 _geom_angle

 _geom_angle_site_symmetry_1

 _geom_angle_site_symmetry_3

 _geom_angle_publ_flag

C7 N2 C11 124.6(3) . . ?

C7 N2 H2N 112.3(16) . . ?

C11 N2 H2N 123.1(16) . . ?

C14 N1 C15 115.9(3) . . ?

C10 C9 C1 120.3(3) . . ?

C10 C9 C8 120.0(3) . . ?

C1 C9 C8 119.7(3) . . ?

C7 C6 C5 122.3(3) . . ?

C7 C6 H6 118.9 . . ?

C5 C6 H6 118.9 . . ?

O2 C5 C6 121.5(3) . . ?

O2 C5 C10 119.9(3) . . ?

C6 C5 C10 118.6(3) . . ?

N2 C7 C6 124.5(3) . . ?

N2 C7 C8 115.2(3) . . ?

C6 C7 C8 120.3(2) . . ?

C9 C10 C4 119.6(3) . . ?

C9 C10 C5 120.6(3) . . ?

C4 C10 C5 119.8(3) . . ?

N2 C11 C12 115.7(2) . . ?

N2 C11 H11A 108.3 . . ?

C12 C11 H11A 108.4 . . ?

N2 C11 H11B 108.4 . . ?

C12 C11 H11B 108.3 . . ?

H11A C11 H11B 107.4 . . ?

O1 C8 C9 122.7(3) . . ?

O1 C8 C7 119.1(2) . . ?

C9 C8 C7 118.2(3) . . ?

C2 C1 C9 120.0(4) . . ?

C2 C1 H1 120.0 . . ?

C9 C1 H1 120.0 . . ?

C16 C12 C13 116.1(3) . . ?

C16 C12 C11 120.7(3) . . ?

C13 C12 C11 123.2(3) . . ?

C3 C4 C10 119.1(4) . . ?

C3 C4 H4 120.5 . . ?

C10 C4 H4 120.5 . . ?

C12 C13 C14 120.2(3) . . ?

C12 C13 H13 119.9 . . ?

C14 C13 H13 119.9 . . ?

C12 C16 C15 119.8(3) . . ?

C12 C16 H16 120.1 . . ?

C15 C16 H16 120.1 . . ?

C2 C3 C4 121.5(4) . . ?

C2 C3 H3 119.3 . . ?

C4 C3 H3 119.3 . . ?

C3 C2 C1 119.6(4) . . ?

C3 C2 H2 120.2 . . ?

C1 C2 H2 120.2 . . ?

N1 C15 C16 123.8(3) . . ?

N1 C15 H15 118.1 . . ?

C16 C15 H15 118.1 . . ?

N1 C14 C13 124.2(3) . . ?

N1 C14 H14 117.9 . . ?

C13 C14 H14 117.9 . . ?

 

loop_

 _geom_torsion_atom_site_label_1

 _geom_torsion_atom_site_label_2

 _geom_torsion_atom_site_label_3

 _geom_torsion_atom_site_label_4

 _geom_torsion

 _geom_torsion_site_symmetry_1

 _geom_torsion_site_symmetry_2

 _geom_torsion_site_symmetry_3

 _geom_torsion_site_symmetry_4

 _geom_torsion_publ_flag

C7 C6 C5 O2 179.1(3) . . . . ?

C7 C6 C5 C10 -0.5(4) . . . . ?

C11 N2 C7 C6 2.1(4) . . . . ?

C11 N2 C7 C8 -176.6(2) . . . . ?

C5 C6 C7 N2 -178.6(3) . . . . ?

C5 C6 C7 C8 0.0(3) . . . . ?

C1 C9 C10 C4 0.2(3) . . . . ?

C8 C9 C10 C4 -179.3(2) . . . . ?

C1 C9 C10 C5 -179.5(2) . . . . ?

C8 C9 C10 C5 1.0(3) . . . . ?

O2 C5 C10 C9 -179.6(2) . . . . ?

C6 C5 C10 C9 0.0(4) . . . . ?

O2 C5 C10 C4 0.7(4) . . . . ?

C6 C5 C10 C4 -179.7(2) . . . . ?

C7 N2 C11 C12 -78.3(3) . . . . ?

C10 C9 C8 O1 177.7(2) . . . . ?

C1 C9 C8 O1 -1.8(4) . . . . ?

C10 C9 C8 C7 -1.5(3) . . . . ?

C1 C9 C8 C7 179.0(2) . . . . ?

N2 C7 C8 O1 0.5(3) . . . . ?

C6 C7 C8 O1 -178.2(2) . . . . ?

N2 C7 C8 C9 179.8(2) . . . . ?

C6 C7 C8 C9 1.0(3) . . . . ?

C10 C9 C1 C2 -0.4(4) . . . . ?

C8 C9 C1 C2 179.1(3) . . . . ?

N2 C11 C12 C16 160.9(3) . . . . ?

N2 C11 C12 C13 -21.4(3) . . . . ?

C9 C10 C4 C3 -0.2(4) . . . . ?

C5 C10 C4 C3 179.5(3) . . . . ?

C16 C12 C13 C14 0.5(4) . . . . ?

C11 C12 C13 C14 -177.3(3) . . . . ?

C13 C12 C16 C15 -0.5(4) . . . . ?

C11 C12 C16 C15 177.3(3) . . . . ?

C10 C4 C3 C2 0.5(5) . . . . ?

C4 C3 C2 C1 -0.8(5) . . . . ?

C9 C1 C2 C3 0.7(5) . . . . ?

C14 N1 C15 C16 0.0(6) . . . . ?

C12 C16 C15 N1 0.3(5) . . . . ?

C15 N1 C14 C13 -0.1(6) . . . . ?

C12 C13 C14 N1 -0.2(5) . . . . ?

 

_diffrn_measured_fraction_theta_max    0.985

_diffrn_reflns_theta_full              29.21

_diffrn_measured_fraction_theta_full   0.985

_refine_diff_density_max    0.108

_refine_diff_density_min   -0.115

_refine_diff_density_rms    0.026
