# Supplementary material for: Variations in product in reactions of naphthoquinone with primary amines
Source: Beilstein J Org Chem. 2007 Mar 1;3:10. doi: 10.1186/1860-5397-3-10 (PMC1838918; doi:10.1186/1860-5397-3-10)
Supplement: File 2 — CIF. Crystallographic information files for compound 1–6. [file Beilstein_J_Org_Chem-03-10-s002.zip › CIF/Compound_1.cif]

data_nq12am01

 

_audit_creation_method            SHELXL-97

_chemical_name_systematic

;

 ?

;

_chemical_name_common             ?

_chemical_melting_point           ?

_chemical_formula_moiety          ?

_chemical_formula_sum

 'C24 H14 N2 O3'

_chemical_formula_weight          378.37

 

loop_

 _atom_type_symbol

 _atom_type_description

 _atom_type_scat_dispersion_real

 _atom_type_scat_dispersion_imag

 _atom_type_scat_source

 'C'  'C'   0.0033   0.0016

 'International Tables Vol C Tables 4.2.6.8 and 6.1.1.4'

 'H'  'H'   0.0000   0.0000

 'International Tables Vol C Tables 4.2.6.8 and 6.1.1.4'

 'N'  'N'   0.0061   0.0033

 'International Tables Vol C Tables 4.2.6.8 and 6.1.1.4'

 'O'  'O'   0.0106   0.0060

 'International Tables Vol C Tables 4.2.6.8 and 6.1.1.4'

 

_symmetry_cell_setting            Monoclinic

_symmetry_space_group_name_H-M    P2(1)/c

 

loop_

 _symmetry_equiv_pos_as_xyz

 'x, y, z'

 '-x, y+1/2, -z+1/2'

 '-x, -y, -z'

 'x, -y-1/2, z-1/2'

 

_cell_length_a                    11.7463(3)

_cell_length_b                    9.5792(2)

_cell_length_c                    17.6727(4)

_cell_angle_alpha                 90.00

_cell_angle_beta                  99.284(2)

_cell_angle_gamma                 90.00

_cell_volume                      1962.49(8)

_cell_formula_units_Z             4

_cell_measurement_temperature     296(2)

_cell_measurement_reflns_used     1782

_cell_measurement_theta_min       6.63

_cell_measurement_theta_max       24.76

 

_exptl_crystal_description        'block'

_exptl_crystal_colour             'dark brown'

_exptl_crystal_size_max           0.32

_exptl_crystal_size_mid           0.20

_exptl_crystal_size_min           0.15

_exptl_crystal_density_meas       0

_exptl_crystal_density_diffrn     1.281

_exptl_crystal_density_method     'not measured'

_exptl_crystal_F_000              784

_exptl_absorpt_coefficient_mu     0.086

_exptl_absorpt_correction_type    none

_exptl_absorpt_correction_T_min   ?

_exptl_absorpt_correction_T_max   ?

_exptl_absorpt_process_details    ?

 

_exptl_special_details

;

 ?

;

 

_diffrn_ambient_temperature       296(2)

_diffrn_radiation_wavelength      0.71073

_diffrn_radiation_type            MoK\a

_diffrn_radiation_source          'fine-focus sealed tube'

_diffrn_radiation_monochromator   graphite

_diffrn_measurement_device_type   'CCD area detector'

_diffrn_measurement_method        'phi and omega scans'

_diffrn_detector_area_resol_mean  ?

_diffrn_standards_number          ?

_diffrn_standards_interval_count  ?

_diffrn_standards_interval_time   ?

_diffrn_standards_decay_%         ?

_diffrn_reflns_number             10248

_diffrn_reflns_av_R_equivalents   0.0418

_diffrn_reflns_av_sigmaI/netI     0.0447

_diffrn_reflns_limit_h_min        -15

_diffrn_reflns_limit_h_max        13

_diffrn_reflns_limit_k_min        -12

_diffrn_reflns_limit_k_max        7

_diffrn_reflns_limit_l_min        -23

_diffrn_reflns_limit_l_max        23

_diffrn_reflns_theta_min          6.63

_diffrn_reflns_theta_max          28.30

_reflns_number_total              4361

_reflns_number_gt                 2813

_reflns_threshold_expression      >2sigma(I)

 

_computing_data_collection        'Bruker SMART'

_computing_cell_refinement        'Bruker SMART'

_computing_data_reduction         'Bruker SAINT'

_computing_structure_solution     'SHELXS-97 (Sheldrick, 1990)'

_computing_structure_refinement   'SHELXL-97 (Sheldrick, 1997)'

_computing_molecular_graphics     'Bruker SHELXTL'

_computing_publication_material   'Bruker SHELXTL'

 

_refine_special_details

;

 Refinement of F^2^ against ALL reflections.  The weighted R-factor wR and

 goodness of fit S are based on F^2^, conventional R-factors R are based

 on F, with F set to zero for negative F^2^. The threshold expression of

 F^2^ > 2sigma(F^2^) is used only for calculating R-factors(gt) etc. and is

 not relevant to the choice of reflections for refinement.  R-factors based

 on F^2^ are statistically about twice as large as those based on F, and R-

 factors based on ALL data will be even larger.

;

 

_refine_ls_structure_factor_coef  Fsqd

_refine_ls_matrix_type            full

_refine_ls_weighting_scheme       calc

_refine_ls_weighting_details

 'calc w=1/[\s^2^(Fo^2^)+(0.1000P)^2^+0.0000P] where P=(Fo^2^+2Fc^2^)/3'

_atom_sites_solution_primary      direct

_atom_sites_solution_secondary    difmap

_atom_sites_solution_hydrogens    geom

_refine_ls_hydrogen_treatment     mixed

_refine_ls_extinction_method      none

_refine_ls_extinction_coef        ?

_refine_ls_number_reflns          4361

_refine_ls_number_parameters      272

_refine_ls_number_restraints      0

_refine_ls_R_factor_all           0.0833

_refine_ls_R_factor_gt            0.0477

_refine_ls_wR_factor_ref          0.1630

_refine_ls_wR_factor_gt           0.1359

_refine_ls_goodness_of_fit_ref    0.976

_refine_ls_restrained_S_all       0.976

_refine_ls_shift/su_max           0.000

_refine_ls_shift/su_mean          0.000

 

loop_

 _atom_site_label

 _atom_site_type_symbol

 _atom_site_fract_x

 _atom_site_fract_y

 _atom_site_fract_z

 _atom_site_U_iso_or_equiv

 _atom_site_adp_type

 _atom_site_occupancy

 _atom_site_symmetry_multiplicity

 _atom_site_calc_flag

 _atom_site_refinement_flags

 _atom_site_disorder_assembly

 _atom_site_disorder_group

C1 C 0.44395(14) 0.25299(19) 0.03047(10) 0.0458(4) Uani 1 1 d . . .

C2 C 0.54435(14) 0.25894(17) 0.09374(9) 0.0408(4) Uani 1 1 d . . .

C3 C 0.56869(14) 0.14908(18) 0.14183(10) 0.0423(4) Uani 1 1 d . . .

C5 C 0.40092(14) 0.01376(19) 0.07341(9) 0.0431(4) Uani 1 1 d . . .

C4 C 0.50113(14) 0.02396(17) 0.13645(9) 0.0412(4) Uani 1 1 d . . .

C11 C 0.70429(14) 0.42015(18) 0.14496(9) 0.0426(4) Uani 1 1 d . . .

C13 C 0.80982(15) 0.45020(19) 0.27203(9) 0.0454(4) Uani 1 1 d . . .

H13 H 0.8152 0.4385 0.3247 0.054 Uiso 1 1 calc R . .

C10 C 0.37241(14) 0.12582(19) 0.02334(9) 0.0443(4) Uani 1 1 d . . .

C23 C 0.61047(17) 0.0180(2) 0.30494(10) 0.0535(5) Uani 1 1 d . . .

H23 H 0.5553 0.0885 0.3004 0.064 Uiso 1 1 calc R . .

C12 C 0.71306(14) 0.40385(18) 0.22406(9) 0.0435(4) Uani 1 1 d . . .

H12 H 0.6535 0.3616 0.2445 0.052 Uiso 1 1 calc R . .

C14 C 0.89927(14) 0.51416(18) 0.24271(10) 0.0438(4) Uani 1 1 d . . .

C15 C 0.89059(16) 0.5318(2) 0.16449(10) 0.0502(4) Uani 1 1 d . . .

H15 H 0.9497 0.5754 0.1442 0.060 Uiso 1 1 calc R . .

C18 C 0.60808(15) -0.08041(18) 0.24629(10) 0.0458(4) Uani 1 1 d . . .

C16 C 0.79360(16) 0.4845(2) 0.11641(10) 0.0497(4) Uani 1 1 d . . .

H16 H 0.7885 0.4962 0.0637 0.060 Uiso 1 1 calc R . .

C9 C 0.27611(16) 0.1181(2) -0.03439(11) 0.0581(5) Uani 1 1 d . . .

H9 H 0.2576 0.1927 -0.0678 0.070 Uiso 1 1 calc R . .

C19 C 0.68900(17) -0.1866(2) 0.25639(11) 0.0556(5) Uani 1 1 d . . .

H19 H 0.6860 -0.2563 0.2195 0.067 Uiso 1 1 calc R . .

C22 C 0.69343(18) 0.0115(2) 0.36915(10) 0.0574(5) Uani 1 1 d . . .

H22 H 0.6933 0.0769 0.4080 0.069 Uiso 1 1 calc R . .

C20 C 0.77447(18) -0.1914(2) 0.32042(11) 0.0584(5) Uani 1 1 d . . .

H20 H 0.8296 -0.2618 0.3254 0.070 Uiso 1 1 calc R . .

C6 C 0.33275(17) -0.1065(2) 0.06364(11) 0.0563(5) Uani 1 1 d . . .

H6 H 0.3514 -0.1828 0.0958 0.068 Uiso 1 1 calc R . .

C7 C 0.23793(18) -0.1122(3) 0.00654(13) 0.0662(6) Uani 1 1 d . . .

H7 H 0.1930 -0.1926 0.0005 0.079 Uiso 1 1 calc R . .

C21 C 0.77731(17) -0.0913(2) 0.37666(10) 0.0534(5) Uani 1 1 d . . .

C24 C 0.94475(19) -0.1897(3) 0.45344(13) 0.0734(6) Uani 1 1 d . . .

H24A H 0.9088 -0.2792 0.4558 0.110 Uiso 1 1 calc R . .

H24B H 0.9957 -0.1725 0.5007 0.110 Uiso 1 1 calc R . .

H24C H 0.9880 -0.1886 0.4117 0.110 Uiso 1 1 calc R . .

C17 C 1.07760(19) 0.6372(3) 0.26818(14) 0.0743(7) Uani 1 1 d . . .

H17A H 1.1186 0.5797 0.2371 0.112 Uiso 1 1 calc R . .

H17B H 1.1305 0.6728 0.3109 0.112 Uiso 1 1 calc R . .

H17C H 1.0422 0.7136 0.2380 0.112 Uiso 1 1 calc R . .

C8 C 0.20880(18) -0.0001(3) -0.04172(13) 0.0686(6) Uani 1 1 d . . .

H8 H 0.1436 -0.0045 -0.0793 0.082 Uiso 1 1 calc R . .

O1 O 0.42429(12) 0.34979(16) -0.01463(8) 0.0693(4) Uani 1 1 d . . .

O2 O 0.99131(11) 0.55669(15) 0.29543(7) 0.0582(4) Uani 1 1 d . . .

O3 O 0.85895(13) -0.08462(18) 0.44183(8) 0.0731(5) Uani 1 1 d . . .

N2 N 0.52063(13) -0.08370(16) 0.18115(8) 0.0484(4) Uani 1 1 d . . .

N1 N 0.60549(13) 0.37934(17) 0.09334(9) 0.0497(4) Uani 1 1 d . . .

H3 H 0.6354(15) 0.150(2) 0.1794(10) 0.046(5) Uiso 1 1 d . . .

H1 H 0.5803(19) 0.434(3) 0.0586(14) 0.066(7) Uiso 1 1 d . . .

 

loop_

 _atom_site_aniso_label

 _atom_site_aniso_U_11

 _atom_site_aniso_U_22

 _atom_site_aniso_U_33

 _atom_site_aniso_U_23

 _atom_site_aniso_U_13

 _atom_site_aniso_U_12

C1 0.0474(9) 0.0422(10) 0.0456(8) 0.0045(8) 0.0012(7) 0.0026(8)

C2 0.0392(8) 0.0369(9) 0.0456(8) 0.0027(8) 0.0041(6) -0.0011(7)

C3 0.0394(9) 0.0405(10) 0.0453(8) 0.0041(8) 0.0015(7) -0.0020(7)

C5 0.0409(9) 0.0438(10) 0.0462(8) -0.0064(8) 0.0116(7) -0.0043(7)

C4 0.0425(9) 0.0372(9) 0.0448(8) 0.0000(8) 0.0101(7) -0.0013(7)

C11 0.0431(9) 0.0344(9) 0.0493(9) 0.0048(8) 0.0042(7) 0.0000(7)

C13 0.0531(10) 0.0420(10) 0.0417(8) 0.0009(8) 0.0096(7) -0.0020(8)

C10 0.0392(9) 0.0460(10) 0.0472(8) -0.0053(8) 0.0055(7) 0.0006(7)

C23 0.0663(12) 0.0423(11) 0.0528(10) 0.0035(9) 0.0123(9) 0.0130(9)

C12 0.0428(9) 0.0392(10) 0.0501(9) 0.0042(8) 0.0122(7) -0.0034(7)

C14 0.0440(9) 0.0360(9) 0.0503(9) -0.0023(8) 0.0044(7) -0.0017(7)

C15 0.0478(10) 0.0508(11) 0.0530(9) 0.0057(9) 0.0113(8) -0.0108(8)

C18 0.0557(10) 0.0344(9) 0.0485(9) 0.0082(8) 0.0117(8) -0.0023(7)

C16 0.0552(11) 0.0511(11) 0.0429(8) 0.0073(8) 0.0080(7) -0.0080(8)

C9 0.0513(11) 0.0634(14) 0.0556(10) -0.0088(10) -0.0039(8) 0.0022(9)

C19 0.0701(12) 0.0407(10) 0.0554(10) -0.0060(9) 0.0084(9) 0.0072(9)

C22 0.0778(13) 0.0479(11) 0.0468(9) -0.0047(9) 0.0114(9) 0.0134(10)

C20 0.0691(12) 0.0473(11) 0.0578(10) -0.0020(10) 0.0072(9) 0.0180(9)

C6 0.0596(11) 0.0520(12) 0.0584(10) -0.0073(9) 0.0126(9) -0.0142(9)

C7 0.0615(12) 0.0659(15) 0.0702(12) -0.0186(12) 0.0077(10) -0.0209(10)

C21 0.0640(11) 0.0518(12) 0.0446(9) 0.0012(9) 0.0099(8) 0.0080(9)

C24 0.0669(13) 0.0846(18) 0.0665(12) 0.0091(12) 0.0040(10) 0.0201(12)

C17 0.0639(13) 0.0816(17) 0.0757(13) -0.0020(12) 0.0057(10) -0.0300(12)

C8 0.0542(12) 0.0803(17) 0.0663(12) -0.0230(13) -0.0056(9) -0.0071(11)

O1 0.0760(9) 0.0531(9) 0.0690(8) 0.0196(8) -0.0177(7) -0.0044(7)

O2 0.0515(8) 0.0649(9) 0.0551(7) -0.0012(7) -0.0006(6) -0.0158(6)

O3 0.0804(10) 0.0808(11) 0.0531(7) -0.0096(7) -0.0036(7) 0.0249(8)

N2 0.0553(9) 0.0390(8) 0.0509(8) 0.0046(7) 0.0093(7) -0.0043(7)

N1 0.0497(9) 0.0415(9) 0.0533(8) 0.0139(8) -0.0054(7) -0.0063(7)

 

_geom_special_details

;

 All esds (except the esd in the dihedral angle between two l.s. planes)

 are estimated using the full covariance matrix.  The cell esds are taken

 into account individually in the estimation of esds in distances, angles

 and torsion angles; correlations between esds in cell parameters are only

 used when they are defined by crystal symmetry.  An approximate (isotropic)

 treatment of cell esds is used for estimating esds involving l.s. planes.

;

 

loop_

 _geom_bond_atom_site_label_1

 _geom_bond_atom_site_label_2

 _geom_bond_distance

 _geom_bond_site_symmetry_2

 _geom_bond_publ_flag

C1 O1 1.220(2) . ?

C1 C10 1.474(2) . ?

C1 C2 1.490(2) . ?

C2 C3 1.354(2) . ?

C2 N1 1.359(2) . ?

C3 C4 1.432(2) . ?

C3 H3 0.942(18) . ?

C5 C10 1.397(3) . ?

C5 C6 1.397(3) . ?

C5 C4 1.488(2) . ?

C4 N2 1.297(2) . ?

C11 C16 1.381(2) . ?

C11 C12 1.394(2) . ?

C11 N1 1.411(2) . ?

C13 C12 1.377(2) . ?

C13 C14 1.387(2) . ?

C13 H13 0.9300 . ?

C10 C9 1.398(2) . ?

C23 C22 1.373(3) . ?

C23 C18 1.398(3) . ?

C23 H23 0.9300 . ?

C12 H12 0.9300 . ?

C14 O2 1.370(2) . ?

C14 C15 1.380(2) . ?

C15 C16 1.383(3) . ?

C15 H15 0.9300 . ?

C18 C19 1.384(2) . ?

C18 N2 1.414(2) . ?

C16 H16 0.9300 . ?

C9 C8 1.375(3) . ?

C9 H9 0.9300 . ?

C19 C20 1.387(3) . ?

C19 H19 0.9300 . ?

C22 C21 1.384(3) . ?

C22 H22 0.9300 . ?

C20 C21 1.378(3) . ?

C20 H20 0.9300 . ?

C6 C7 1.378(3) . ?

C6 H6 0.9300 . ?

C7 C8 1.380(3) . ?

C7 H7 0.9300 . ?

C21 O3 1.376(2) . ?

C24 O3 1.416(3) . ?

C24 H24A 0.9600 . ?

C24 H24B 0.9600 . ?

C24 H24C 0.9600 . ?

C17 O2 1.418(2) . ?

C17 H17A 0.9600 . ?

C17 H17B 0.9600 . ?

C17 H17C 0.9600 . ?

C8 H8 0.9300 . ?

N1 H1 0.83(3) . ?

 

loop_

 _geom_angle_atom_site_label_1

 _geom_angle_atom_site_label_2

 _geom_angle_atom_site_label_3

 _geom_angle

 _geom_angle_site_symmetry_1

 _geom_angle_site_symmetry_3

 _geom_angle_publ_flag

O1 C1 C10 121.81(16) . . ?

O1 C1 C2 120.31(16) . . ?

C10 C1 C2 117.85(15) . . ?

C3 C2 N1 127.20(15) . . ?

C3 C2 C1 120.19(15) . . ?

N1 C2 C1 112.55(14) . . ?

C2 C3 C4 123.39(15) . . ?

C2 C3 H3 120.1(12) . . ?

C4 C3 H3 116.4(12) . . ?

C10 C5 C6 118.75(16) . . ?

C10 C5 C4 120.25(15) . . ?

C6 C5 C4 121.00(17) . . ?

N2 C4 C3 125.71(16) . . ?

N2 C4 C5 116.40(15) . . ?

C3 C4 C5 117.88(15) . . ?

C16 C11 C12 118.62(15) . . ?

C16 C11 N1 118.80(15) . . ?

C12 C11 N1 122.51(15) . . ?

C12 C13 C14 120.80(15) . . ?

C12 C13 H13 119.6 . . ?

C14 C13 H13 119.6 . . ?

C5 C10 C9 120.31(17) . . ?

C5 C10 C1 120.39(15) . . ?

C9 C10 C1 119.30(17) . . ?

C22 C23 C18 120.61(17) . . ?

C22 C23 H23 119.7 . . ?

C18 C23 H23 119.7 . . ?

C13 C12 C11 120.09(15) . . ?

C13 C12 H12 120.0 . . ?

C11 C12 H12 120.0 . . ?

O2 C14 C15 124.56(15) . . ?

O2 C14 C13 116.07(15) . . ?

C15 C14 C13 119.37(16) . . ?

C14 C15 C16 119.71(16) . . ?

C14 C15 H15 120.1 . . ?

C16 C15 H15 120.1 . . ?

C19 C18 C23 117.95(17) . . ?

C19 C18 N2 118.82(16) . . ?

C23 C18 N2 122.94(16) . . ?

C11 C16 C15 121.40(16) . . ?

C11 C16 H16 119.3 . . ?

C15 C16 H16 119.3 . . ?

C8 C9 C10 119.9(2) . . ?

C8 C9 H9 120.1 . . ?

C10 C9 H9 120.1 . . ?

C18 C19 C20 121.39(17) . . ?

C18 C19 H19 119.3 . . ?

C20 C19 H19 119.3 . . ?

C23 C22 C21 120.72(18) . . ?

C23 C22 H22 119.6 . . ?

C21 C22 H22 119.6 . . ?

C21 C20 C19 119.73(18) . . ?

C21 C20 H20 120.1 . . ?

C19 C20 H20 120.1 . . ?

C7 C6 C5 120.2(2) . . ?

C7 C6 H6 119.9 . . ?

C5 C6 H6 119.9 . . ?

C6 C7 C8 120.8(2) . . ?

C6 C7 H7 119.6 . . ?

C8 C7 H7 119.6 . . ?

O3 C21 C20 124.64(18) . . ?

O3 C21 C22 115.89(17) . . ?

C20 C21 C22 119.47(18) . . ?

O3 C24 H24A 109.5 . . ?

O3 C24 H24B 109.5 . . ?

H24A C24 H24B 109.5 . . ?

O3 C24 H24C 109.5 . . ?

H24A C24 H24C 109.5 . . ?

H24B C24 H24C 109.5 . . ?

O2 C17 H17A 109.5 . . ?

O2 C17 H17B 109.5 . . ?

H17A C17 H17B 109.5 . . ?

O2 C17 H17C 109.5 . . ?

H17A C17 H17C 109.5 . . ?

H17B C17 H17C 109.5 . . ?

C9 C8 C7 120.08(19) . . ?

C9 C8 H8 120.0 . . ?

C7 C8 H8 120.0 . . ?

C14 O2 C17 117.35(14) . . ?

C21 O3 C24 118.16(17) . . ?

C4 N2 C18 120.79(15) . . ?

C2 N1 C11 127.73(16) . . ?

C2 N1 H1 114.6(15) . . ?

C11 N1 H1 117.7(15) . . ?

 

loop_

 _geom_torsion_atom_site_label_1

 _geom_torsion_atom_site_label_2

 _geom_torsion_atom_site_label_3

 _geom_torsion_atom_site_label_4

 _geom_torsion

 _geom_torsion_site_symmetry_1

 _geom_torsion_site_symmetry_2

 _geom_torsion_site_symmetry_3

 _geom_torsion_site_symmetry_4

 _geom_torsion_publ_flag

O1 C1 C2 C3 -177.35(17) . . . . ?

C10 C1 C2 C3 1.0(2) . . . . ?

O1 C1 C2 N1 0.0(2) . . . . ?

C10 C1 C2 N1 178.37(14) . . . . ?

N1 C2 C3 C4 -177.89(16) . . . . ?

C1 C2 C3 C4 -0.9(2) . . . . ?

C2 C3 C4 N2 -179.78(16) . . . . ?

C2 C3 C4 C5 1.6(2) . . . . ?

C10 C5 C4 N2 178.89(15) . . . . ?

C6 C5 C4 N2 -0.2(2) . . . . ?

C10 C5 C4 C3 -2.3(2) . . . . ?

C6 C5 C4 C3 178.55(16) . . . . ?

C6 C5 C10 C9 1.2(2) . . . . ?

C4 C5 C10 C9 -177.96(15) . . . . ?

C6 C5 C10 C1 -178.37(15) . . . . ?

C4 C5 C10 C1 2.5(2) . . . . ?

O1 C1 C10 C5 176.52(17) . . . . ?

C2 C1 C10 C5 -1.8(2) . . . . ?

O1 C1 C10 C9 -3.1(3) . . . . ?

C2 C1 C10 C9 178.63(15) . . . . ?

C14 C13 C12 C11 0.4(3) . . . . ?

C16 C11 C12 C13 -0.6(3) . . . . ?

N1 C11 C12 C13 -177.61(16) . . . . ?

C12 C13 C14 O2 179.81(16) . . . . ?

C12 C13 C14 C15 0.3(3) . . . . ?

O2 C14 C15 C16 179.87(17) . . . . ?

C13 C14 C15 C16 -0.6(3) . . . . ?

C22 C23 C18 C19 2.3(3) . . . . ?

C22 C23 C18 N2 176.07(17) . . . . ?

C12 C11 C16 C15 0.3(3) . . . . ?

N1 C11 C16 C15 177.37(17) . . . . ?

C14 C15 C16 C11 0.4(3) . . . . ?

C5 C10 C9 C8 0.3(3) . . . . ?

C1 C10 C9 C8 179.87(17) . . . . ?

C23 C18 C19 C20 -3.8(3) . . . . ?

N2 C18 C19 C20 -177.87(17) . . . . ?

C18 C23 C22 C21 0.9(3) . . . . ?

C18 C19 C20 C21 2.1(3) . . . . ?

C10 C5 C6 C7 -1.4(3) . . . . ?

C4 C5 C6 C7 177.79(16) . . . . ?

C5 C6 C7 C8 0.0(3) . . . . ?

C19 C20 C21 O3 -178.96(19) . . . . ?

C19 C20 C21 C22 1.2(3) . . . . ?

C23 C22 C21 O3 177.43(18) . . . . ?

C23 C22 C21 C20 -2.7(3) . . . . ?

C10 C9 C8 C7 -1.7(3) . . . . ?

C6 C7 C8 C9 1.5(3) . . . . ?

C15 C14 O2 C17 6.9(3) . . . . ?

C13 C14 O2 C17 -172.58(18) . . . . ?

C20 C21 O3 C24 -1.7(3) . . . . ?

C22 C21 O3 C24 178.16(18) . . . . ?

C3 C4 N2 C18 6.3(3) . . . . ?

C5 C4 N2 C18 -175.00(14) . . . . ?

C19 C18 N2 C4 -128.30(18) . . . . ?

C23 C18 N2 C4 58.0(2) . . . . ?

C3 C2 N1 C11 -3.5(3) . . . . ?

C1 C2 N1 C11 179.36(15) . . . . ?

C16 C11 N1 C2 138.52(19) . . . . ?

C12 C11 N1 C2 -44.5(3) . . . . ?

 

_diffrn_measured_fraction_theta_max    0.895

_diffrn_reflns_theta_full              28.30

_diffrn_measured_fraction_theta_full   0.895

_refine_diff_density_max    0.211

_refine_diff_density_min   -0.164

_refine_diff_density_rms    0.030
