# Supplementary material for: Variations in product in reactions of naphthoquinone with primary amines
Source: Beilstein J Org Chem. 2007 Mar 1;3:10. doi: 10.1186/1860-5397-3-10 (PMC1838918; doi:10.1186/1860-5397-3-10)
Supplement: File 2 — CIF. Crystallographic information files for compound 1–6. [file Beilstein_J_Org_Chem-03-10-s002.zip › CIF/Compound_2.cif]

data_nqam04_0m

 

_audit_creation_method            SHELXL-97

_chemical_name_systematic

;

 ?

;

_chemical_name_common             ?

_chemical_melting_point           ?

_chemical_formula_moiety          ?

_chemical_formula_sum

 'C18 H24 N2 O'

_chemical_formula_weight          284.39

 

loop_

 _atom_type_symbol

 _atom_type_description

 _atom_type_scat_dispersion_real

 _atom_type_scat_dispersion_imag

 _atom_type_scat_source

 'C'  'C'   0.0033   0.0016

 'International Tables Vol C Tables 4.2.6.8 and 6.1.1.4'

 'H'  'H'   0.0000   0.0000

 'International Tables Vol C Tables 4.2.6.8 and 6.1.1.4'

 'N'  'N'   0.0061   0.0033

 'International Tables Vol C Tables 4.2.6.8 and 6.1.1.4'

 'O'  'O'   0.0106   0.0060

 'International Tables Vol C Tables 4.2.6.8 and 6.1.1.4'

 

_symmetry_cell_setting            Triclinic

_symmetry_space_group_name_H-M    P-1

 

loop_

 _symmetry_equiv_pos_as_xyz

 'x, y, z'

 '-x, -y, -z'

 

_cell_length_a                    5.4646(11)

_cell_length_b                    11.742(2)

_cell_length_c                    13.204(2)

_cell_angle_alpha                 69.478(11)

_cell_angle_beta                  85.113(11)

_cell_angle_gamma                 85.709(12)

_cell_volume                      789.7(3)

_cell_formula_units_Z             2

_cell_measurement_temperature     296(2)

_cell_measurement_reflns_used     625

_cell_measurement_theta_min       2.88

_cell_measurement_theta_max       23.83

 

_exptl_crystal_description        'splinter'

_exptl_crystal_colour             'purple'

_exptl_crystal_size_max           0.22

_exptl_crystal_size_mid           0.17

_exptl_crystal_size_min           0.10

_exptl_crystal_density_meas       0

_exptl_crystal_density_diffrn     1.196

_exptl_crystal_density_method     'not measured'

_exptl_crystal_F_000              308

_exptl_absorpt_coefficient_mu     0.074

_exptl_absorpt_correction_type    none

_exptl_absorpt_correction_T_min   ?

_exptl_absorpt_correction_T_max   ?

_exptl_absorpt_process_details    ?

 

_exptl_special_details

;

 ?

;

 

_diffrn_ambient_temperature       296(2)

_diffrn_radiation_wavelength      0.71073

_diffrn_radiation_type            MoK\a

_diffrn_radiation_source          'fine-focus sealed tube'

_diffrn_radiation_monochromator   graphite

_diffrn_measurement_device_type   'CCD area detector'

_diffrn_measurement_method        'phi and omega scans'

_diffrn_detector_area_resol_mean  ?

_diffrn_standards_number          ?

_diffrn_standards_interval_count  ?

_diffrn_standards_interval_time   ?

_diffrn_standards_decay_%         ?

_diffrn_reflns_number             5807

_diffrn_reflns_av_R_equivalents   0.0656

_diffrn_reflns_av_sigmaI/netI     0.0956

_diffrn_reflns_limit_h_min        -7

_diffrn_reflns_limit_h_max        7

_diffrn_reflns_limit_k_min        -15

_diffrn_reflns_limit_k_max        13

_diffrn_reflns_limit_l_min        -17

_diffrn_reflns_limit_l_max        13

_diffrn_reflns_theta_min          2.88

_diffrn_reflns_theta_max          28.50

_reflns_number_total              3479

_reflns_number_gt                 1467

_reflns_threshold_expression      >2sigma(I)

 

_computing_data_collection        'Bruker SMART'

_computing_cell_refinement        'Bruker SMART'

_computing_data_reduction         'Bruker SAINT'

_computing_structure_solution     'SHELXS-97 (Sheldrick, 1990)'

_computing_structure_refinement   'SHELXL-97 (Sheldrick, 1997)'

_computing_molecular_graphics     'Bruker SHELXTL'

_computing_publication_material   'Bruker SHELXTL'

 

_refine_special_details

;

 Refinement of F^2^ against ALL reflections.  The weighted R-factor wR and

 goodness of fit S are based on F^2^, conventional R-factors R are based

 on F, with F set to zero for negative F^2^. The threshold expression of

 F^2^ > 2sigma(F^2^) is used only for calculating R-factors(gt) etc. and is

 not relevant to the choice of reflections for refinement.  R-factors based

 on F^2^ are statistically about twice as large as those based on F, and R-

 factors based on ALL data will be even larger.

;

 

_refine_ls_structure_factor_coef  Fsqd

_refine_ls_matrix_type            full

_refine_ls_weighting_scheme       calc

_refine_ls_weighting_details

 'calc w=1/[\s^2^(Fo^2^)+(0.1612P)^2^+0.0000P] where P=(Fo^2^+2Fc^2^)/3'

_atom_sites_solution_primary      direct

_atom_sites_solution_secondary    difmap

_atom_sites_solution_hydrogens    geom

_refine_ls_hydrogen_treatment     mixed

_refine_ls_extinction_method      none

_refine_ls_extinction_coef        ?

_refine_ls_number_reflns          3479

_refine_ls_number_parameters      200

_refine_ls_number_restraints      0

_refine_ls_R_factor_all           0.1760

_refine_ls_R_factor_gt            0.0785

_refine_ls_wR_factor_ref          0.2846

_refine_ls_wR_factor_gt           0.2076

_refine_ls_goodness_of_fit_ref    0.892

_refine_ls_restrained_S_all       0.892

_refine_ls_shift/su_max           0.000

_refine_ls_shift/su_mean          0.000

 

loop_

 _atom_site_label

 _atom_site_type_symbol

 _atom_site_fract_x

 _atom_site_fract_y

 _atom_site_fract_z

 _atom_site_U_iso_or_equiv

 _atom_site_adp_type

 _atom_site_occupancy

 _atom_site_symmetry_multiplicity

 _atom_site_calc_flag

 _atom_site_refinement_flags

 _atom_site_disorder_assembly

 _atom_site_disorder_group

C1 C 0.6991(6) 0.4701(3) 0.7576(3) 0.0400(9) Uani 1 1 d . . .

C2 C 0.8301(7) 0.5636(3) 0.6726(3) 0.0422(9) Uani 1 1 d . . .

C3 C 1.0405(6) 0.5406(3) 0.6196(3) 0.0417(9) Uani 1 1 d . . .

C4 C 1.1469(6) 0.4136(3) 0.6457(3) 0.0389(8) Uani 1 1 d . . .

C5 C 1.0168(6) 0.3158(3) 0.7307(3) 0.0392(8) Uani 1 1 d . . .

C6 C 1.1127(7) 0.1958(3) 0.7588(3) 0.0497(10) Uani 1 1 d . . .

H6 H 1.2604 0.1788 0.7252 0.060 Uiso 1 1 calc R . .

C7 C 0.9903(8) 0.1033(3) 0.8354(3) 0.0553(11) Uani 1 1 d . . .

H7 H 1.0563 0.0238 0.8546 0.066 Uiso 1 1 calc R . .

C8 C 0.7682(8) 0.1279(3) 0.8847(3) 0.0581(12) Uani 1 1 d . . .

H8 H 0.6837 0.0644 0.9353 0.070 Uiso 1 1 calc R . .

C9 C 0.6718(7) 0.2461(3) 0.8589(3) 0.0526(11) Uani 1 1 d . . .

H9 H 0.5240 0.2620 0.8931 0.063 Uiso 1 1 calc R . .

C10 C 0.7952(6) 0.3419(3) 0.7818(3) 0.0409(9) Uani 1 1 d . . .

C11 C 0.4133(7) 0.6109(3) 0.8000(3) 0.0473(10) Uani 1 1 d . . .

H11A H 0.3543 0.6475 0.7278 0.057 Uiso 1 1 calc R . .

H11B H 0.5447 0.6590 0.8059 0.057 Uiso 1 1 calc R . .

C12 C 0.2046(7) 0.6124(3) 0.8836(3) 0.0488(10) Uani 1 1 d . . .

H12A H 0.0765 0.5619 0.8789 0.059 Uiso 1 1 calc R . .

H12B H 0.2658 0.5772 0.9554 0.059 Uiso 1 1 calc R . .

C13 C 0.0952(8) 0.7385(3) 0.8688(4) 0.0620(13) Uani 1 1 d . . .

H13A H 0.0401 0.7748 0.7960 0.074 Uiso 1 1 calc R . .

H13B H 0.2221 0.7880 0.8762 0.074 Uiso 1 1 calc R . .

C14 C -0.1199(8) 0.7403(4) 0.9495(3) 0.0591(12) Uani 1 1 d . . .

H14A H -0.2455 0.6905 0.9434 0.089 Uiso 1 1 calc R . .

H14B H -0.1853 0.8223 0.9342 0.089 Uiso 1 1 calc R . .

H14C H -0.0646 0.7091 1.0217 0.089 Uiso 1 1 calc R . .

C15 C 1.1079(7) 0.7544(3) 0.5103(3) 0.0465(10) Uani 1 1 d . . .

H15A H 1.0855 0.7772 0.5744 0.056 Uiso 1 1 calc R . .

H15B H 0.9534 0.7717 0.4754 0.056 Uiso 1 1 calc R . .

C16 C 1.3053(7) 0.8292(3) 0.4335(3) 0.0489(10) Uani 1 1 d . . .

H16A H 1.4601 0.8102 0.4682 0.059 Uiso 1 1 calc R . .

H16B H 1.3256 0.8067 0.3692 0.059 Uiso 1 1 calc R . .

C17 C 1.2461(7) 0.9647(3) 0.4002(3) 0.0549(11) Uani 1 1 d . . .

H17A H 1.2287 0.9874 0.4644 0.066 Uiso 1 1 calc R . .

H17B H 1.0897 0.9833 0.3668 0.066 Uiso 1 1 calc R . .

C18 C 1.4406(9) 1.0404(4) 0.3216(4) 0.0793(16) Uani 1 1 d . . .

H18A H 1.5966 1.0216 0.3536 0.119 Uiso 1 1 calc R . .

H18B H 1.3964 1.1253 0.3056 0.119 Uiso 1 1 calc R . .

H18C H 1.4518 1.0221 0.2559 0.119 Uiso 1 1 calc R . .

H2 H 0.772(7) 0.643(4) 0.657(3) 0.058(11) Uiso 1 1 d . . .

H2N H 1.313(7) 0.605(3) 0.512(3) 0.049(10) Uiso 1 1 d . . .

N1 N 0.5084(6) 0.4871(3) 0.8157(2) 0.0461(8) Uani 1 1 d . . .

N2 N 1.1724(6) 0.6255(3) 0.5418(3) 0.0483(9) Uani 1 1 d . . .

O1 O 1.3381(5) 0.3931(2) 0.5972(2) 0.0538(8) Uani 1 1 d . . .

 

loop_

 _atom_site_aniso_label

 _atom_site_aniso_U_11

 _atom_site_aniso_U_22

 _atom_site_aniso_U_33

 _atom_site_aniso_U_23

 _atom_site_aniso_U_13

 _atom_site_aniso_U_12

C1 0.038(2) 0.0381(19) 0.041(2) -0.0125(16) 0.0076(15) -0.0030(14)

C2 0.042(2) 0.036(2) 0.046(2) -0.0144(17) 0.0069(15) -0.0006(15)

C3 0.039(2) 0.0347(19) 0.049(2) -0.0133(16) 0.0071(15) -0.0027(14)

C4 0.034(2) 0.0411(19) 0.040(2) -0.0145(16) 0.0053(14) -0.0003(14)

C5 0.036(2) 0.0365(19) 0.043(2) -0.0130(16) 0.0055(14) -0.0013(14)

C6 0.043(2) 0.042(2) 0.059(3) -0.0151(18) 0.0074(17) 0.0016(15)

C7 0.059(3) 0.035(2) 0.066(3) -0.0115(19) 0.0019(19) 0.0016(16)

C8 0.065(3) 0.041(2) 0.057(3) -0.0059(19) 0.017(2) -0.0104(18)

C9 0.046(2) 0.050(2) 0.058(3) -0.0179(19) 0.0152(18) -0.0063(17)

C10 0.038(2) 0.0388(19) 0.043(2) -0.0124(16) 0.0058(15) -0.0016(14)

C11 0.047(2) 0.040(2) 0.053(2) -0.0183(18) 0.0152(17) -0.0040(15)

C12 0.046(2) 0.045(2) 0.053(2) -0.0172(18) 0.0118(17) -0.0008(15)

C13 0.066(3) 0.046(2) 0.067(3) -0.018(2) 0.025(2) 0.0015(18)

C14 0.054(3) 0.059(3) 0.064(3) -0.026(2) 0.013(2) 0.0009(19)

C15 0.044(2) 0.037(2) 0.051(2) -0.0109(17) 0.0110(16) 0.0023(15)

C16 0.044(2) 0.038(2) 0.058(2) -0.0102(17) 0.0090(17) -0.0019(15)

C17 0.047(2) 0.042(2) 0.068(3) -0.0128(19) 0.0088(19) 0.0011(16)

C18 0.078(4) 0.049(3) 0.094(4) -0.007(2) 0.021(3) -0.015(2)

N1 0.0438(19) 0.0405(17) 0.0517(19) -0.0168(14) 0.0119(14) -0.0005(12)

N2 0.044(2) 0.0355(16) 0.057(2) -0.0105(15) 0.0182(15) -0.0009(13)

O1 0.0456(17) 0.0455(15) 0.0626(18) -0.0147(13) 0.0176(13) 0.0020(11)

 

_geom_special_details

;

 All esds (except the esd in the dihedral angle between two l.s. planes)

 are estimated using the full covariance matrix.  The cell esds are taken

 into account individually in the estimation of esds in distances, angles

 and torsion angles; correlations between esds in cell parameters are only

 used when they are defined by crystal symmetry.  An approximate (isotropic)

 treatment of cell esds is used for estimating esds involving l.s. planes.

;

 

loop_

 _geom_bond_atom_site_label_1

 _geom_bond_atom_site_label_2

 _geom_bond_distance

 _geom_bond_site_symmetry_2

 _geom_bond_publ_flag

C1 N1 1.286(4) . ?

C1 C2 1.447(5) . ?

C1 C10 1.489(4) . ?

C2 C3 1.354(4) . ?

C2 H2 0.92(4) . ?

C3 N2 1.353(4) . ?

C3 C4 1.492(4) . ?

C4 O1 1.231(3) . ?

C4 C5 1.472(4) . ?

C5 C6 1.398(4) . ?

C5 C10 1.402(4) . ?

C6 C7 1.369(5) . ?

C6 H6 0.9300 . ?

C7 C8 1.387(5) . ?

C7 H7 0.9300 . ?

C8 C9 1.383(5) . ?

C8 H8 0.9300 . ?

C9 C10 1.396(5) . ?

C9 H9 0.9300 . ?

C11 N1 1.456(4) . ?

C11 C12 1.522(4) . ?

C11 H11A 0.9700 . ?

C11 H11B 0.9700 . ?

C12 C13 1.507(5) . ?

C12 H12A 0.9700 . ?

C12 H12B 0.9700 . ?

C13 C14 1.522(5) . ?

C13 H13A 0.9700 . ?

C13 H13B 0.9700 . ?

C14 H14A 0.9600 . ?

C14 H14B 0.9600 . ?

C14 H14C 0.9600 . ?

C15 N2 1.446(4) . ?

C15 C16 1.515(5) . ?

C15 H15A 0.9700 . ?

C15 H15B 0.9700 . ?

C16 C17 1.512(5) . ?

C16 H16A 0.9700 . ?

C16 H16B 0.9700 . ?

C17 C18 1.517(5) . ?

C17 H17A 0.9700 . ?

C17 H17B 0.9700 . ?

C18 H18A 0.9600 . ?

C18 H18B 0.9600 . ?

C18 H18C 0.9600 . ?

N2 H2N 0.89(4) . ?

 

loop_

 _geom_angle_atom_site_label_1

 _geom_angle_atom_site_label_2

 _geom_angle_atom_site_label_3

 _geom_angle

 _geom_angle_site_symmetry_1

 _geom_angle_site_symmetry_3

 _geom_angle_publ_flag

N1 C1 C2 126.2(3) . . ?

N1 C1 C10 116.5(3) . . ?

C2 C1 C10 117.3(3) . . ?

C3 C2 C1 123.3(3) . . ?

C3 C2 H2 119(2) . . ?

C1 C2 H2 118(2) . . ?

N2 C3 C2 125.3(3) . . ?

N2 C3 C4 114.3(3) . . ?

C2 C3 C4 120.4(3) . . ?

O1 C4 C5 122.0(3) . . ?

O1 C4 C3 120.2(3) . . ?

C5 C4 C3 117.8(3) . . ?

C6 C5 C10 120.0(3) . . ?

C6 C5 C4 119.5(3) . . ?

C10 C5 C4 120.5(3) . . ?

C7 C6 C5 120.3(3) . . ?

C7 C6 H6 119.8 . . ?

C5 C6 H6 119.8 . . ?

C6 C7 C8 120.2(3) . . ?

C6 C7 H7 119.9 . . ?

C8 C7 H7 119.9 . . ?

C9 C8 C7 120.4(3) . . ?

C9 C8 H8 119.8 . . ?

C7 C8 H8 119.8 . . ?

C8 C9 C10 120.3(3) . . ?

C8 C9 H9 119.8 . . ?

C10 C9 H9 119.8 . . ?

C9 C10 C5 118.9(3) . . ?

C9 C10 C1 120.7(3) . . ?

C5 C10 C1 120.4(3) . . ?

N1 C11 C12 111.1(3) . . ?

N1 C11 H11A 109.4 . . ?

C12 C11 H11A 109.4 . . ?

N1 C11 H11B 109.4 . . ?

C12 C11 H11B 109.4 . . ?

H11A C11 H11B 108.0 . . ?

C13 C12 C11 113.1(3) . . ?

C13 C12 H12A 109.0 . . ?

C11 C12 H12A 109.0 . . ?

C13 C12 H12B 109.0 . . ?

C11 C12 H12B 109.0 . . ?

H12A C12 H12B 107.8 . . ?

C12 C13 C14 113.4(3) . . ?

C12 C13 H13A 108.9 . . ?

C14 C13 H13A 108.9 . . ?

C12 C13 H13B 108.9 . . ?

C14 C13 H13B 108.9 . . ?

H13A C13 H13B 107.7 . . ?

C13 C14 H14A 109.5 . . ?

C13 C14 H14B 109.5 . . ?

H14A C14 H14B 109.5 . . ?

C13 C14 H14C 109.5 . . ?

H14A C14 H14C 109.5 . . ?

H14B C14 H14C 109.5 . . ?

N2 C15 C16 111.3(3) . . ?

N2 C15 H15A 109.4 . . ?

C16 C15 H15A 109.4 . . ?

N2 C15 H15B 109.4 . . ?

C16 C15 H15B 109.4 . . ?

H15A C15 H15B 108.0 . . ?

C17 C16 C15 112.8(3) . . ?

C17 C16 H16A 109.0 . . ?

C15 C16 H16A 109.0 . . ?

C17 C16 H16B 109.0 . . ?

C15 C16 H16B 109.0 . . ?

H16A C16 H16B 107.8 . . ?

C16 C17 C18 113.2(3) . . ?

C16 C17 H17A 108.9 . . ?

C18 C17 H17A 108.9 . . ?

C16 C17 H17B 108.9 . . ?

C18 C17 H17B 108.9 . . ?

H17A C17 H17B 107.7 . . ?

C17 C18 H18A 109.5 . . ?

C17 C18 H18B 109.5 . . ?

H18A C18 H18B 109.5 . . ?

C17 C18 H18C 109.5 . . ?

H18A C18 H18C 109.5 . . ?

H18B C18 H18C 109.5 . . ?

C1 N1 C11 119.1(3) . . ?

C3 N2 C15 122.5(3) . . ?

C3 N2 H2N 121(2) . . ?

C15 N2 H2N 116(2) . . ?

 

loop_

 _geom_torsion_atom_site_label_1

 _geom_torsion_atom_site_label_2

 _geom_torsion_atom_site_label_3

 _geom_torsion_atom_site_label_4

 _geom_torsion

 _geom_torsion_site_symmetry_1

 _geom_torsion_site_symmetry_2

 _geom_torsion_site_symmetry_3

 _geom_torsion_site_symmetry_4

 _geom_torsion_publ_flag

N1 C1 C2 C3 175.0(4) . . . . ?

C10 C1 C2 C3 -3.9(6) . . . . ?

C1 C2 C3 N2 -178.1(4) . . . . ?

C1 C2 C3 C4 1.3(6) . . . . ?

N2 C3 C4 O1 -0.6(5) . . . . ?

C2 C3 C4 O1 179.9(4) . . . . ?

N2 C3 C4 C5 179.1(3) . . . . ?

C2 C3 C4 C5 -0.4(5) . . . . ?

O1 C4 C5 C6 0.7(6) . . . . ?

C3 C4 C5 C6 -179.0(3) . . . . ?

O1 C4 C5 C10 -177.9(4) . . . . ?

C3 C4 C5 C10 2.4(5) . . . . ?

C10 C5 C6 C7 0.5(6) . . . . ?

C4 C5 C6 C7 -178.1(4) . . . . ?

C5 C6 C7 C8 0.9(7) . . . . ?

C6 C7 C8 C9 -1.7(7) . . . . ?

C7 C8 C9 C10 1.0(7) . . . . ?

C8 C9 C10 C5 0.5(6) . . . . ?

C8 C9 C10 C1 -176.9(4) . . . . ?

C6 C5 C10 C9 -1.2(6) . . . . ?

C4 C5 C10 C9 177.4(4) . . . . ?

C6 C5 C10 C1 176.2(3) . . . . ?

C4 C5 C10 C1 -5.2(6) . . . . ?

N1 C1 C10 C9 4.2(6) . . . . ?

C2 C1 C10 C9 -176.8(4) . . . . ?

N1 C1 C10 C5 -173.2(4) . . . . ?

C2 C1 C10 C5 5.8(5) . . . . ?

N1 C11 C12 C13 -178.5(4) . . . . ?

C11 C12 C13 C14 177.8(4) . . . . ?

N2 C15 C16 C17 -179.0(3) . . . . ?

C15 C16 C17 C18 -178.9(4) . . . . ?

C2 C1 N1 C11 -2.1(6) . . . . ?

C10 C1 N1 C11 176.8(3) . . . . ?

C12 C11 N1 C1 -174.3(4) . . . . ?

C2 C3 N2 C15 3.5(7) . . . . ?

C4 C3 N2 C15 -175.9(3) . . . . ?

C16 C15 N2 C3 172.0(4) . . . . ?

 

_diffrn_measured_fraction_theta_max    0.869

_diffrn_reflns_theta_full              28.50

_diffrn_measured_fraction_theta_full   0.869

_refine_diff_density_max    0.291

_refine_diff_density_min   -0.285

_refine_diff_density_rms    0.090
