# Supplementary material for: Variations in product in reactions of naphthoquinone with primary amines
Source: Beilstein J Org Chem. 2007 Mar 1;3:10. doi: 10.1186/1860-5397-3-10 (PMC1838918; doi:10.1186/1860-5397-3-10)
Supplement: File 2 — CIF. Crystallographic information files for compound 1–6. [file Beilstein_J_Org_Chem-03-10-s002.zip › CIF/Compound_4.cif]

data_3p14nq

 

_audit_creation_method            SHELXL-97

_chemical_name_systematic

;

 ?

;

_chemical_name_common             ?

_chemical_melting_point           ?

_chemical_formula_moiety          ?

_chemical_formula_sum

 'C16 H12 N2 O2'

_chemical_formula_weight          264.28

 

loop_

 _atom_type_symbol

 _atom_type_description

 _atom_type_scat_dispersion_real

 _atom_type_scat_dispersion_imag

 _atom_type_scat_source

 'C'  'C'   0.0033   0.0016

 'International Tables Vol C Tables 4.2.6.8 and 6.1.1.4'

 'H'  'H'   0.0000   0.0000

 'International Tables Vol C Tables 4.2.6.8 and 6.1.1.4'

 'N'  'N'   0.0061   0.0033

 'International Tables Vol C Tables 4.2.6.8 and 6.1.1.4'

 'O'  'O'   0.0106   0.0060

 'International Tables Vol C Tables 4.2.6.8 and 6.1.1.4'

 

_symmetry_cell_setting            Orthorhombic

_symmetry_space_group_name_H-M    P2(1)2(1)2(1)

 

loop_

 _symmetry_equiv_pos_as_xyz

 'x, y, z'

 '-x+1/2, -y, z+1/2'

 '-x, y+1/2, -z+1/2'

 'x+1/2, -y+1/2, -z'

 

_cell_length_a                    4.3029(8)

_cell_length_b                    12.249(2)

_cell_length_c                    23.927(6)

_cell_angle_alpha                 90.00

_cell_angle_beta                  90.00

_cell_angle_gamma                 90.00

_cell_volume                      1261.0(5)

_cell_formula_units_Z             4

_cell_measurement_temperature     296(2)

_cell_measurement_reflns_used     1041

_cell_measurement_theta_min       0.00

_cell_measurement_theta_max       0.00

 

_exptl_crystal_description        'plates'

_exptl_crystal_colour             'red brown'

_exptl_crystal_size_max           0.40

_exptl_crystal_size_mid           0.22

_exptl_crystal_size_min           0.06

_exptl_crystal_density_meas       0

_exptl_crystal_density_diffrn     1.392

_exptl_crystal_density_method     'not measured'

_exptl_crystal_F_000              552

_exptl_absorpt_coefficient_mu     0.094

_exptl_absorpt_correction_type    none

_exptl_absorpt_correction_T_min   ?

_exptl_absorpt_correction_T_max   ?

_exptl_absorpt_process_details    ?

 

_exptl_special_details

;

 ?

;

 

_diffrn_ambient_temperature       296(2)

_diffrn_radiation_wavelength      0.71073

_diffrn_radiation_type            MoK\a

_diffrn_radiation_source          'fine-focus sealed tube'

_diffrn_radiation_monochromator   graphite

_diffrn_measurement_device_type   'CCD area detector'

_diffrn_measurement_method        'phi and omega scans'

_diffrn_detector_area_resol_mean  ?

_diffrn_standards_number          ?

_diffrn_standards_interval_count  ?

_diffrn_standards_interval_time   ?

_diffrn_standards_decay_%         ?

_diffrn_reflns_number             10374

_diffrn_reflns_av_R_equivalents   0.1707

_diffrn_reflns_av_sigmaI/netI     0.1313

_diffrn_reflns_limit_h_min        -5

_diffrn_reflns_limit_h_max        5

_diffrn_reflns_limit_k_min        -15

_diffrn_reflns_limit_k_max        15

_diffrn_reflns_limit_l_min        -31

_diffrn_reflns_limit_l_max        31

_diffrn_reflns_theta_min          3.05

_diffrn_reflns_theta_max          28.45

_reflns_number_total              3052

_reflns_number_gt                 1320

_reflns_threshold_expression      >2sigma(I)

 

_computing_data_collection        'Bruker SMART'

_computing_cell_refinement        'Bruker SMART'

_computing_data_reduction         'Bruker SAINT'

_computing_structure_solution     'SHELXS-97 (Sheldrick, 1990)'

_computing_structure_refinement   'SHELXL-97 (Sheldrick, 1997)'

_computing_molecular_graphics     'Bruker SHELXTL'

_computing_publication_material   'Bruker SHELXTL'

 

_refine_special_details

;

 Refinement of F^2^ against ALL reflections.  The weighted R-factor wR and

 goodness of fit S are based on F^2^, conventional R-factors R are based

 on F, with F set to zero for negative F^2^. The threshold expression of

 F^2^ > 2sigma(F^2^) is used only for calculating R-factors(gt) etc. and is

 not relevant to the choice of reflections for refinement.  R-factors based

 on F^2^ are statistically about twice as large as those based on F, and R-

 factors based on ALL data will be even larger.

;

 

_refine_ls_structure_factor_coef  Fsqd

_refine_ls_matrix_type            full

_refine_ls_weighting_scheme       calc

_refine_ls_weighting_details

 'calc w=1/[\s^2^(Fo^2^)+(0.0614P)^2^+0.0000P] where P=(Fo^2^+2Fc^2^)/3'

_atom_sites_solution_primary      direct

_atom_sites_solution_secondary    difmap

_atom_sites_solution_hydrogens    geom

_refine_ls_hydrogen_treatment     mixed

_refine_ls_extinction_method      none

_refine_ls_extinction_coef        ?

_refine_ls_abs_structure_details

 'Flack H D (1983), Acta Cryst. A39, 876-881'

_refine_ls_abs_structure_Flack    -3(3)

_refine_ls_number_reflns          3052

_refine_ls_number_parameters      185

_refine_ls_number_restraints      0

_refine_ls_R_factor_all           0.1538

_refine_ls_R_factor_gt            0.0681

_refine_ls_wR_factor_ref          0.1795

_refine_ls_wR_factor_gt           0.1446

_refine_ls_goodness_of_fit_ref    0.885

_refine_ls_restrained_S_all       0.885

_refine_ls_shift/su_max           0.000

_refine_ls_shift/su_mean          0.000

 

loop_

 _atom_site_label

 _atom_site_type_symbol

 _atom_site_fract_x

 _atom_site_fract_y

 _atom_site_fract_z

 _atom_site_U_iso_or_equiv

 _atom_site_adp_type

 _atom_site_occupancy

 _atom_site_symmetry_multiplicity

 _atom_site_calc_flag

 _atom_site_refinement_flags

 _atom_site_disorder_assembly

 _atom_site_disorder_group

N2 N -0.0861(9) 0.7985(3) 0.27299(15) 0.0615(9) Uani 1 1 d . . .

C15 C 0.2968(12) 0.8924(4) 0.46407(18) 0.0727(13) Uani 1 1 d . . .

H15 H 0.4150 0.8990 0.4964 0.087 Uiso 1 1 calc R . .

O1 O 0.2079(8) 0.6668(2) 0.20193(12) 0.0809(10) Uani 1 1 d . . .

O2 O 0.3515(8) 1.0958(2) 0.17477(14) 0.0841(10) Uani 1 1 d . . .

C10 C 0.4538(9) 0.9198(3) 0.14021(17) 0.0504(10) Uani 1 1 d . . .

C9 C 0.4240(8) 0.8068(3) 0.14740(15) 0.0424(8) Uani 1 1 d . . .

C4 C 0.3156(10) 0.9961(3) 0.18201(17) 0.0585(11) Uani 1 1 d . . .

C12 C -0.0459(8) 0.8695(3) 0.36987(15) 0.0440(9) Uani 1 1 d . . .

C6 C 0.7534(11) 0.8870(4) 0.05723(18) 0.0730(13) Uani 1 1 d . . .

H6 H 0.8665 0.9138 0.0271 0.088 Uiso 1 1 calc R . .

C8 C 0.5625(11) 0.7372(3) 0.10912(17) 0.0561(11) Uani 1 1 d . . .

H8 H 0.5459 0.6622 0.1140 0.067 Uiso 1 1 calc R . .

C2 C 0.0961(9) 0.8475(3) 0.23344(14) 0.0474(9) Uani 1 1 d . . .

C13 C 0.0740(10) 0.7790(3) 0.39584(17) 0.0561(10) Uani 1 1 d . . .

H13 H 0.0375 0.7100 0.3811 0.067 Uiso 1 1 calc R . .

C1 C 0.2404(10) 0.7645(3) 0.19417(16) 0.0563(11) Uani 1 1 d . . .

C11 C -0.2402(9) 0.8608(3) 0.31773(16) 0.0578(11) Uani 1 1 d . . .

H11A H -0.4359 0.8258 0.3269 0.069 Uiso 1 1 calc R . .

H11B H -0.2861 0.9337 0.3042 0.069 Uiso 1 1 calc R . .

C5 C 0.6160(11) 0.9589(3) 0.09487(19) 0.0659(13) Uani 1 1 d . . .

H5 H 0.6339 1.0338 0.0894 0.079 Uiso 1 1 calc R . .

N1 N 0.1868(12) 0.9826(3) 0.44085(16) 0.0827(13) Uani 1 1 d . . .

C16 C 0.0197(11) 0.9688(3) 0.39436(19) 0.0680(13) Uani 1 1 d . . .

H16 H -0.0586 1.0310 0.3771 0.082 Uiso 1 1 calc R . .

C3 C 0.1436(10) 0.9529(3) 0.22688(18) 0.0597(11) Uani 1 1 d . . .

H3 H 0.0600 1.0009 0.2530 0.072 Uiso 1 1 calc R . .

C7 C 0.7218(10) 0.7767(4) 0.06463(17) 0.0664(12) Uani 1 1 d . . .

H7 H 0.8100 0.7287 0.0390 0.080 Uiso 1 1 calc R . .

C14 C 0.2462(10) 0.7903(3) 0.44309(17) 0.0596(11) Uani 1 1 d . . .

H14 H 0.3284 0.7293 0.4609 0.071 Uiso 1 1 calc R . .

H2N H -0.106(14) 0.712(5) 0.268(2) 0.14(2) Uiso 1 1 d . . .

 

loop_

 _atom_site_aniso_label

 _atom_site_aniso_U_11

 _atom_site_aniso_U_22

 _atom_site_aniso_U_33

 _atom_site_aniso_U_23

 _atom_site_aniso_U_13

 _atom_site_aniso_U_12

N2 0.070(2) 0.055(2) 0.059(2) -0.0021(17) 0.000(2) -0.004(2)

C15 0.083(3) 0.079(3) 0.056(3) 0.009(2) -0.006(3) -0.007(3)

O1 0.126(3) 0.0497(17) 0.067(2) 0.0009(14) 0.005(2) -0.014(2)

O2 0.107(2) 0.0456(17) 0.099(2) 0.0007(15) 0.008(2) 0.0039(18)

C10 0.057(2) 0.039(2) 0.056(2) -0.0003(18) -0.008(2) 0.0017(19)

C9 0.051(2) 0.0364(19) 0.0394(19) 0.0020(15) 0.0003(19) -0.0005(17)

C4 0.061(3) 0.049(2) 0.065(3) 0.006(2) -0.008(2) 0.003(2)

C12 0.044(2) 0.045(2) 0.042(2) -0.0020(17) 0.0088(18) -0.0012(18)

C6 0.076(3) 0.090(3) 0.053(3) 0.010(2) 0.005(3) -0.013(3)

C8 0.064(3) 0.047(2) 0.058(2) -0.005(2) -0.003(2) 0.002(2)

C2 0.044(2) 0.064(2) 0.0342(19) 0.0014(18) -0.0006(18) -0.010(2)

C13 0.067(3) 0.040(2) 0.062(3) 0.0002(19) 0.000(2) -0.002(2)

C1 0.062(3) 0.046(2) 0.060(3) -0.0008(19) -0.016(2) -0.014(2)

C11 0.051(2) 0.067(2) 0.055(2) 0.003(2) 0.009(2) 0.001(2)

C5 0.084(3) 0.046(2) 0.068(3) 0.013(2) -0.010(3) -0.009(2)

N1 0.111(3) 0.060(2) 0.078(3) -0.001(2) -0.020(3) -0.004(2)

C16 0.079(3) 0.052(3) 0.072(3) 0.005(2) 0.000(3) 0.006(2)

C3 0.069(3) 0.043(2) 0.067(3) -0.003(2) -0.002(2) 0.006(2)

C7 0.069(3) 0.070(3) 0.060(3) -0.007(2) -0.003(3) 0.001(3)

C14 0.074(3) 0.047(2) 0.057(2) 0.012(2) -0.006(3) 0.007(2)

 

_geom_special_details

;

 All esds (except the esd in the dihedral angle between two l.s. planes)

 are estimated using the full covariance matrix.  The cell esds are taken

 into account individually in the estimation of esds in distances, angles

 and torsion angles; correlations between esds in cell parameters are only

 used when they are defined by crystal symmetry.  An approximate (isotropic)

 treatment of cell esds is used for estimating esds involving l.s. planes.

;

 

loop_

 _geom_bond_atom_site_label_1

 _geom_bond_atom_site_label_2

 _geom_bond_distance

 _geom_bond_site_symmetry_2

 _geom_bond_publ_flag

N2 C2 1.368(4) . ?

N2 C11 1.473(5) . ?

C15 N1 1.324(5) . ?

C15 C14 1.365(5) . ?

O1 C1 1.220(4) . ?

O2 C4 1.243(4) . ?

C10 C5 1.376(5) . ?

C10 C9 1.400(5) . ?

C10 C4 1.492(5) . ?

C9 C8 1.386(5) . ?

C9 C1 1.464(5) . ?

C4 C3 1.407(5) . ?

C12 C13 1.371(5) . ?

C12 C16 1.380(5) . ?

C12 C11 1.505(5) . ?

C6 C7 1.369(5) . ?

C6 C5 1.391(5) . ?

C8 C7 1.355(5) . ?

C2 C3 1.316(5) . ?

C2 C1 1.517(5) . ?

C13 C14 1.359(5) . ?

N1 C16 1.335(5) . ?

 

loop_

 _geom_angle_atom_site_label_1

 _geom_angle_atom_site_label_2

 _geom_angle_atom_site_label_3

 _geom_angle

 _geom_angle_site_symmetry_1

 _geom_angle_site_symmetry_3

 _geom_angle_publ_flag

C2 N2 C11 122.2(3) . . ?

N1 C15 C14 123.6(4) . . ?

C5 C10 C9 119.2(4) . . ?

C5 C10 C4 120.8(3) . . ?

C9 C10 C4 120.0(4) . . ?

C8 C9 C10 119.2(4) . . ?

C8 C9 C1 121.3(3) . . ?

C10 C9 C1 119.5(3) . . ?

O2 C4 C3 122.7(4) . . ?

O2 C4 C10 118.2(4) . . ?

C3 C4 C10 119.1(3) . . ?

C13 C12 C16 116.3(4) . . ?

C13 C12 C11 121.9(3) . . ?

C16 C12 C11 121.8(4) . . ?

C7 C6 C5 119.9(4) . . ?

C7 C8 C9 121.1(4) . . ?

C3 C2 N2 127.0(4) . . ?

C3 C2 C1 121.3(3) . . ?

N2 C2 C1 111.6(3) . . ?

C14 C13 C12 120.0(3) . . ?

O1 C1 C9 121.7(4) . . ?

O1 C1 C2 121.1(4) . . ?

C9 C1 C2 117.2(3) . . ?

N2 C11 C12 112.9(3) . . ?

C10 C5 C6 120.4(4) . . ?

C15 N1 C16 115.9(4) . . ?

N1 C16 C12 125.2(4) . . ?

C2 C3 C4 122.8(4) . . ?

C8 C7 C6 120.2(4) . . ?

C13 C14 C15 119.1(4) . . ?

 

_diffrn_measured_fraction_theta_max    0.955

_diffrn_reflns_theta_full              28.45

_diffrn_measured_fraction_theta_full   0.955

_refine_diff_density_max    0.327

_refine_diff_density_min   -0.177

_refine_diff_density_rms    0.043
