# Supplementary material for: Variations in product in reactions of naphthoquinone with primary amines
Source: Beilstein J Org Chem. 2007 Mar 1;3:10. doi: 10.1186/1860-5397-3-10 (PMC1838918; doi:10.1186/1860-5397-3-10)
Supplement: File 2 — CIF. Crystallographic information files for compound 1–6. [file Beilstein_J_Org_Chem-03-10-s002.zip › CIF/Compound_5.cif]

 
data_1,4nq4atp 
 
_audit_creation_method            SHELXL-97 
_chemical_name_systematic 
; 
 ? 
; 
_chemical_name_common             ? 
_chemical_melting_point           ? 
_chemical_formula_moiety          ? 
_chemical_formula_sum 
 'C16 H11 N O2 S' 
_chemical_formula_weight          281.32 
 
loop_ 
 _atom_type_symbol 
 _atom_type_description 
 _atom_type_scat_dispersion_real 
 _atom_type_scat_dispersion_imag 
 _atom_type_scat_source 
 'C'  'C'   0.0033   0.0016 
 'International Tables Vol C Tables 4.2.6.8 and 6.1.1.4' 
 'H'  'H'   0.0000   0.0000 
 'International Tables Vol C Tables 4.2.6.8 and 6.1.1.4' 
 'N'  'N'   0.0061   0.0033 
 'International Tables Vol C Tables 4.2.6.8 and 6.1.1.4' 
 'O'  'O'   0.0106   0.0060 
 'International Tables Vol C Tables 4.2.6.8 and 6.1.1.4' 
 'S'  'S'   0.1246   0.1234 
 'International Tables Vol C Tables 4.2.6.8 and 6.1.1.4' 
 
_symmetry_cell_setting            orthorhombic 
_symmetry_space_group_name_H-M    P2(1)2(1)2(1) 
 
loop_ 
 _symmetry_equiv_pos_as_xyz 
 'x, y, z' 
 '-x+1/2, -y, z+1/2' 
 '-x, y+1/2, -z+1/2' 
 'x+1/2, -y+1/2, -z' 
 
_cell_length_a                    5.3485(5) 
_cell_length_b                    7.4424(7) 
_cell_length_c                    33.559(3) 
_cell_angle_alpha                 90.00 
_cell_angle_beta                  90.00 
_cell_angle_gamma                 90.00 
_cell_volume                      1335.9(2) 
_cell_formula_units_Z             4 
_cell_measurement_temperature     296(2) 
_cell_measurement_reflns_used     ? 
_cell_measurement_theta_min       ? 
_cell_measurement_theta_max       ? 
 
_exptl_crystal_description        ? 
_exptl_crystal_colour             ? 
_exptl_crystal_size_max           ? 
_exptl_crystal_size_mid           ? 
_exptl_crystal_size_min           ? 
_exptl_crystal_density_meas       ? 
_exptl_crystal_density_diffrn     1.399 
_exptl_crystal_density_method     'not measured' 
_exptl_crystal_F_000              584 
_exptl_absorpt_coefficient_mu     0.242 
_exptl_absorpt_correction_type    ? 
_exptl_absorpt_correction_T_min   ? 
_exptl_absorpt_correction_T_max   ? 
_exptl_absorpt_process_details    ? 
 
_exptl_special_details 
; 
 ? 
; 
 
_diffrn_ambient_temperature       296(2) 
_diffrn_radiation_wavelength      0.71073 
_diffrn_radiation_type            MoK\a 
_diffrn_radiation_source          'fine-focus sealed tube' 
_diffrn_radiation_monochromator   graphite 
_diffrn_measurement_device_type   ? 
_diffrn_measurement_method        ? 
_diffrn_detector_area_resol_mean  ? 
_diffrn_standards_number          ? 
_diffrn_standards_interval_count  ? 
_diffrn_standards_interval_time   ? 
_diffrn_standards_decay_%         ? 
_diffrn_reflns_number             11033 
_diffrn_reflns_av_R_equivalents   0.0601 
_diffrn_reflns_av_sigmaI/netI     0.0658 
_diffrn_reflns_limit_h_min        -7 
_diffrn_reflns_limit_h_max        7 
_diffrn_reflns_limit_k_min        -9 
_diffrn_reflns_limit_k_max        8 
_diffrn_reflns_limit_l_min        -37 
_diffrn_reflns_limit_l_max        44 
_diffrn_reflns_theta_min          1.21 
_diffrn_reflns_theta_max          28.40 
_reflns_number_total              3324 
_reflns_number_gt                 2000 
_reflns_threshold_expression      >2sigma(I) 
 
_computing_data_collection        ? 
_computing_cell_refinement        ? 
_computing_data_reduction         ? 
_computing_structure_solution     'SHELXS-97 (Sheldrick, 1990)' 
_computing_structure_refinement   'SHELXL-97 (Sheldrick, 1997)' 
_computing_molecular_graphics     ? 
_computing_publication_material   ? 
 
_refine_special_details 
; 
 Refinement of F^2^ against ALL reflections.  The weighted R-factor wR and 
 goodness of fit S are based on F^2^, conventional R-factors R are based 
 on F, with F set to zero for negative F^2^. The threshold expression of 
 F^2^ > 2sigma(F^2^) is used only for calculating R-factors(gt) etc. and is 
 not relevant to the choice of reflections for refinement.  R-factors based 
 on F^2^ are statistically about twice as large as those based on F, and R- 
 factors based on ALL data will be even larger. 
; 
 
_refine_ls_structure_factor_coef  Fsqd  
_refine_ls_matrix_type            full 
_refine_ls_weighting_scheme       calc  
_refine_ls_weighting_details 
 'calc w=1/[\s^2^(Fo^2^)+(0.0591P)^2^+0.0435P] where P=(Fo^2^+2Fc^2^)/3' 
_atom_sites_solution_primary      direct 
_atom_sites_solution_secondary    difmap 
_atom_sites_solution_hydrogens    geom 
_refine_ls_hydrogen_treatment     mixed 
_refine_ls_extinction_method      none 
_refine_ls_extinction_coef        ? 
_refine_ls_abs_structure_details 
 'Flack H D (1983), Acta Cryst. A39, 876-881' 
_refine_ls_abs_structure_Flack    0.01(12) 
_refine_ls_number_reflns          3324 
_refine_ls_number_parameters      189 
_refine_ls_number_restraints      0 
_refine_ls_R_factor_all           0.0961 
_refine_ls_R_factor_gt            0.0461 
_refine_ls_wR_factor_ref          0.1352 
_refine_ls_wR_factor_gt           0.1007 
_refine_ls_goodness_of_fit_ref    1.038 
_refine_ls_restrained_S_all       1.038 
_refine_ls_shift/su_max           0.026 
_refine_ls_shift/su_mean          0.001 
 
loop_ 
 _atom_site_label 
 _atom_site_type_symbol 
 _atom_site_fract_x 
 _atom_site_fract_y 
 _atom_site_fract_z 
 _atom_site_U_iso_or_equiv 
 _atom_site_adp_type 
 _atom_site_occupancy 
 _atom_site_symmetry_multiplicity 
 _atom_site_calc_flag 
 _atom_site_refinement_flags 
 _atom_site_disorder_assembly 
 _atom_site_disorder_group 
S1 S 0.61290(14) 0.60805(12) 0.12156(3) 0.0682(3) Uani 1 1 d . . . 
C10 C 1.1271(5) 1.0171(4) 0.12823(9) 0.0506(7) Uani 1 1 d . . . 
C15 C 1.0812(5) 0.4007(4) 0.03909(9) 0.0531(7) Uani 1 1 d . . . 
H15 H 1.2260 0.3315 0.0391 0.064 Uiso 1 1 calc R . . 
C12 C 0.6488(5) 0.6017(4) 0.03994(10) 0.0555(8) Uani 1 1 d . . . 
H12 H 0.5030 0.6697 0.0401 0.067 Uiso 1 1 calc R . . 
C14 C 0.9806(5) 0.4589(4) 0.00281(10) 0.0496(7) Uani 1 1 d . . . 
C16 C 0.9702(5) 0.4439(4) 0.07447(10) 0.0547(8) Uani 1 1 d . . . 
H16 H 1.0412 0.4033 0.0981 0.066 Uiso 1 1 calc R . . 
C5 C 1.0337(5) 1.1176(4) 0.16309(8) 0.0511(7) Uani 1 1 d . . . 
C7 C 0.6969(5) 0.8887(5) 0.17157(9) 0.0582(8) Uani 1 1 d . . . 
C8 C 0.7892(5) 0.7966(4) 0.13500(9) 0.0527(7) Uani 1 1 d . . . 
C6 C 0.8219(5) 1.0582(4) 0.18369(8) 0.0541(7) Uani 1 1 d . . . 
C11 C 0.7538(5) 0.5469(4) 0.07601(9) 0.0524(7) Uani 1 1 d . . . 
C13 C 0.7575(5) 0.5567(4) 0.00416(10) 0.0553(8) Uani 1 1 d . . . 
H13 H 0.6815 0.5919 -0.0195 0.066 Uiso 1 1 calc R . . 
C2 C 0.8471(8) 1.3148(6) 0.22634(11) 0.0808(11) Uani 1 1 d . . . 
H2 H 0.7834 1.3826 0.2473 0.097 Uiso 1 1 calc R . . 
C9 C 0.9909(5) 0.8585(4) 0.11579(9) 0.0526(7) Uani 1 1 d . . . 
H9 H 1.0462 0.7967 0.0934 0.063 Uiso 1 1 calc R . . 
C4 C 1.1500(6) 1.2752(5) 0.17509(10) 0.0624(8) Uani 1 1 d . . . 
H4 H 1.2920 1.3152 0.1618 0.075 Uiso 1 1 calc R . . 
C3 C 1.0568(7) 1.3722(6) 0.20647(11) 0.0814(11) Uani 1 1 d . . . 
H3 H 1.1361 1.4776 0.2143 0.098 Uiso 1 1 calc R . . 
C1 C 0.7312(6) 1.1579(5) 0.21550(10) 0.0691(9) Uani 1 1 d . . . 
H1 H 0.5916 1.1182 0.2295 0.083 Uiso 1 1 calc R . . 
O2 O 1.3142(4) 1.0676(3) 0.11022(6) 0.0664(6) Uani 1 1 d . . . 
O1 O 0.5246(4) 0.8238(4) 0.19053(8) 0.0850(8) Uani 1 1 d . . . 
N1 N 1.0944(5) 0.4216(4) -0.03295(9) 0.0628(7) Uani 1 1 d . . . 
H1B H 1.225(7) 0.344(5) -0.0351(10) 0.085(12) Uiso 1 1 d . . . 
H1A H 1.012(9) 0.453(6) -0.0601(14) 0.133(17) Uiso 1 1 d . . . 
 
loop_ 
 _atom_site_aniso_label 
 _atom_site_aniso_U_11 
 _atom_site_aniso_U_22 
 _atom_site_aniso_U_33 
 _atom_site_aniso_U_23 
 _atom_site_aniso_U_13 
 _atom_site_aniso_U_12 
S1 0.0599(4) 0.0667(5) 0.0781(6) -0.0003(5) 0.0167(4) -0.0125(4) 
C10 0.0471(14) 0.0556(17) 0.0492(18) 0.0083(14) 0.0038(14) 0.0024(13) 
C15 0.0448(13) 0.0434(15) 0.071(2) -0.0019(16) -0.0125(14) 0.0047(13) 
C12 0.0412(13) 0.0451(16) 0.080(2) 0.0087(17) -0.0037(14) -0.0001(13) 
C14 0.0466(14) 0.0389(15) 0.063(2) 0.0001(14) -0.0078(14) -0.0052(13) 
C16 0.0531(15) 0.0496(18) 0.061(2) 0.0014(15) -0.0135(15) -0.0005(14) 
C5 0.0514(15) 0.0592(18) 0.0426(17) 0.0015(15) -0.0026(12) 0.0086(15) 
C7 0.0498(14) 0.075(2) 0.0501(18) 0.0089(17) 0.0121(13) 0.0067(17) 
C8 0.0489(14) 0.0560(18) 0.0530(19) 0.0084(14) 0.0056(13) 0.0025(13) 
C6 0.0544(15) 0.064(2) 0.0440(18) 0.0052(15) 0.0019(13) 0.0106(15) 
C11 0.0506(15) 0.0466(17) 0.0601(19) 0.0009(14) -0.0005(14) -0.0034(13) 
C13 0.0489(15) 0.0508(19) 0.066(2) 0.0130(15) -0.0140(15) -0.0035(14) 
C2 0.086(3) 0.098(3) 0.058(2) -0.018(2) 0.0032(19) 0.016(2) 
C9 0.0490(14) 0.0576(18) 0.0512(19) -0.0033(14) 0.0087(13) 0.0019(14) 
C4 0.0627(19) 0.073(2) 0.052(2) 0.0026(17) -0.0052(15) -0.0022(17) 
C3 0.095(3) 0.084(3) 0.065(3) -0.020(2) -0.012(2) 0.002(2) 
C1 0.0653(19) 0.096(3) 0.0460(19) -0.0006(19) 0.0037(16) 0.0132(19) 
O2 0.0617(12) 0.0746(15) 0.0630(14) -0.0033(11) 0.0197(10) -0.0132(11) 
O1 0.0744(14) 0.106(2) 0.0746(17) 0.0029(14) 0.0315(13) -0.0184(15) 
N1 0.0614(15) 0.0670(19) 0.0600(19) -0.0051(14) -0.0011(14) 0.0051(15) 
 
_geom_special_details 
; 
 All esds (except the esd in the dihedral angle between two l.s. planes) 
 are estimated using the full covariance matrix.  The cell esds are taken 
 into account individually in the estimation of esds in distances, angles 
 and torsion angles; correlations between esds in cell parameters are only 
 used when they are defined by crystal symmetry.  An approximate (isotropic) 
 treatment of cell esds is used for estimating esds involving l.s. planes. 
; 
 
loop_ 
 _geom_bond_atom_site_label_1 
 _geom_bond_atom_site_label_2 
 _geom_bond_distance 
 _geom_bond_site_symmetry_2 
 _geom_bond_publ_flag 
S1 C8 1.750(3) . ? 
S1 C11 1.764(3) . ? 
C10 O2 1.228(3) . ? 
C10 C9 1.448(4) . ? 
C10 C5 1.475(4) . ? 
C15 C16 1.366(4) . ? 
C15 C14 1.400(4) . ? 
C15 H15 0.9300 . ? 
C12 C13 1.375(4) . ? 
C12 C11 1.395(4) . ? 
C12 H12 0.9300 . ? 
C14 N1 1.374(4) . ? 
C14 C13 1.398(4) . ? 
C16 C11 1.389(4) . ? 
C16 H16 0.9300 . ? 
C5 C4 1.388(4) . ? 
C5 C6 1.399(4) . ? 
C7 O1 1.219(3) . ? 
C7 C8 1.490(4) . ? 
C7 C6 1.484(5) . ? 
C8 C9 1.338(4) . ? 
C6 C1 1.388(4) . ? 
C13 H13 0.9300 . ? 
C2 C3 1.373(5) . ? 
C2 C1 1.371(5) . ? 
C2 H2 0.9300 . ? 
C9 H9 0.9300 . ? 
C4 C3 1.371(5) . ? 
C4 H4 0.9300 . ? 
C3 H3 0.9300 . ? 
C1 H1 0.9300 . ? 
N1 H1B 0.91(4) . ? 
N1 H1A 1.04(5) . ? 
 
loop_ 
 _geom_angle_atom_site_label_1 
 _geom_angle_atom_site_label_2 
 _geom_angle_atom_site_label_3 
 _geom_angle 
 _geom_angle_site_symmetry_1 
 _geom_angle_site_symmetry_3 
 _geom_angle_publ_flag 
C8 S1 C11 101.54(14) . . ? 
O2 C10 C9 121.2(3) . . ? 
O2 C10 C5 120.7(3) . . ? 
C9 C10 C5 118.1(2) . . ? 
C16 C15 C14 121.1(3) . . ? 
C16 C15 H15 119.5 . . ? 
C14 C15 H15 119.5 . . ? 
C13 C12 C11 121.1(3) . . ? 
C13 C12 H12 119.5 . . ? 
C11 C12 H12 119.5 . . ? 
N1 C14 C15 121.8(3) . . ? 
N1 C14 C13 120.8(3) . . ? 
C15 C14 C13 117.4(3) . . ? 
C15 C16 C11 121.6(3) . . ? 
C15 C16 H16 119.2 . . ? 
C11 C16 H16 119.2 . . ? 
C4 C5 C6 119.1(3) . . ? 
C4 C5 C10 120.5(3) . . ? 
C6 C5 C10 120.4(3) . . ? 
O1 C7 C8 119.9(3) . . ? 
O1 C7 C6 122.3(3) . . ? 
C8 C7 C6 117.9(3) . . ? 
C9 C8 C7 120.4(3) . . ? 
C9 C8 S1 125.9(2) . . ? 
C7 C8 S1 113.8(2) . . ? 
C1 C6 C5 119.6(3) . . ? 
C1 C6 C7 120.5(3) . . ? 
C5 C6 C7 119.9(3) . . ? 
C16 C11 C12 117.7(3) . . ? 
C16 C11 S1 122.0(2) . . ? 
C12 C11 S1 120.3(2) . . ? 
C12 C13 C14 121.0(3) . . ? 
C12 C13 H13 119.5 . . ? 
C14 C13 H13 119.5 . . ? 
C3 C2 C1 120.4(4) . . ? 
C3 C2 H2 119.8 . . ? 
C1 C2 H2 119.8 . . ? 
C8 C9 C10 123.2(3) . . ? 
C8 C9 H9 118.4 . . ? 
C10 C9 H9 118.4 . . ? 
C3 C4 C5 120.4(3) . . ? 
C3 C4 H4 119.8 . . ? 
C5 C4 H4 119.8 . . ? 
C4 C3 C2 120.4(4) . . ? 
C4 C3 H3 119.8 . . ? 
C2 C3 H3 119.8 . . ? 
C2 C1 C6 120.1(3) . . ? 
C2 C1 H1 120.0 . . ? 
C6 C1 H1 120.0 . . ? 
C14 N1 H1B 122(2) . . ? 
C14 N1 H1A 122(3) . . ? 
H1B N1 H1A 114(3) . . ? 
 
loop_ 
 _geom_torsion_atom_site_label_1 
 _geom_torsion_atom_site_label_2 
 _geom_torsion_atom_site_label_3 
 _geom_torsion_atom_site_label_4 
 _geom_torsion 
 _geom_torsion_site_symmetry_1 
 _geom_torsion_site_symmetry_2 
 _geom_torsion_site_symmetry_3 
 _geom_torsion_site_symmetry_4 
 _geom_torsion_publ_flag 
C16 C15 C14 N1 177.9(3) . . . . ? 
C16 C15 C14 C13 -2.4(4) . . . . ? 
C14 C15 C16 C11 0.0(4) . . . . ? 
O2 C10 C5 C4 2.7(4) . . . . ? 
C9 C10 C5 C4 -176.9(3) . . . . ? 
O2 C10 C5 C6 -179.4(3) . . . . ? 
C9 C10 C5 C6 1.1(4) . . . . ? 
O1 C7 C8 C9 -174.5(3) . . . . ? 
C6 C7 C8 C9 5.1(4) . . . . ? 
O1 C7 C8 S1 4.9(4) . . . . ? 
C6 C7 C8 S1 -175.4(2) . . . . ? 
C11 S1 C8 C9 -5.5(3) . . . . ? 
C11 S1 C8 C7 175.1(2) . . . . ? 
C4 C5 C6 C1 0.4(4) . . . . ? 
C10 C5 C6 C1 -177.6(3) . . . . ? 
C4 C5 C6 C7 -179.3(3) . . . . ? 
C10 C5 C6 C7 2.8(4) . . . . ? 
O1 C7 C6 C1 -5.7(5) . . . . ? 
C8 C7 C6 C1 174.6(3) . . . . ? 
O1 C7 C6 C5 173.9(3) . . . . ? 
C8 C7 C6 C5 -5.8(4) . . . . ? 
C15 C16 C11 C12 1.6(4) . . . . ? 
C15 C16 C11 S1 -178.5(2) . . . . ? 
C13 C12 C11 C16 -0.7(4) . . . . ? 
C13 C12 C11 S1 179.4(2) . . . . ? 
C8 S1 C11 C16 82.9(3) . . . . ? 
C8 S1 C11 C12 -97.1(2) . . . . ? 
C11 C12 C13 C14 -1.8(4) . . . . ? 
N1 C14 C13 C12 -177.0(3) . . . . ? 
C15 C14 C13 C12 3.3(4) . . . . ? 
C7 C8 C9 C10 -1.4(4) . . . . ? 
S1 C8 C9 C10 179.2(2) . . . . ? 
O2 C10 C9 C8 178.6(3) . . . . ? 
C5 C10 C9 C8 -1.8(4) . . . . ? 
C6 C5 C4 C3 -0.7(4) . . . . ? 
C10 C5 C4 C3 177.3(3) . . . . ? 
C5 C4 C3 C2 -0.1(5) . . . . ? 
C1 C2 C3 C4 1.2(5) . . . . ? 
C3 C2 C1 C6 -1.5(5) . . . . ? 
C5 C6 C1 C2 0.7(5) . . . . ? 
C7 C6 C1 C2 -179.6(3) . . . . ? 
 
_diffrn_measured_fraction_theta_max    0.993 
_diffrn_reflns_theta_full              28.40 
_diffrn_measured_fraction_theta_full   0.993 
_refine_diff_density_max    0.171 
_refine_diff_density_min   -0.206 
_refine_diff_density_rms    0.051 
