# Supplementary material for: Variations in product in reactions of naphthoquinone with primary amines
Source: Beilstein J Org Chem. 2007 Mar 1;3:10. doi: 10.1186/1860-5397-3-10 (PMC1838918; doi:10.1186/1860-5397-3-10)
Supplement: File 2 — CIF. Crystallographic information files for compound 1–6. [file Beilstein_J_Org_Chem-03-10-s002.zip › CIF/Compound_6.cif]

 
data_apbq 
 
_audit_creation_method            SHELXL-97 
_chemical_name_systematic 
; 
 ? 
; 
_chemical_name_common             ? 
_chemical_melting_point           ? 
_chemical_formula_moiety          ? 
_chemical_formula_sum 
 'C16 H11 N O3' 
_chemical_formula_weight          265.26 
 
loop_ 
 _atom_type_symbol 
 _atom_type_description 
 _atom_type_scat_dispersion_real 
 _atom_type_scat_dispersion_imag 
 _atom_type_scat_source 
 'C'  'C'   0.0033   0.0016 
 'International Tables Vol C Tables 4.2.6.8 and 6.1.1.4' 
 'H'  'H'   0.0000   0.0000 
 'International Tables Vol C Tables 4.2.6.8 and 6.1.1.4' 
 'N'  'N'   0.0061   0.0033 
 'International Tables Vol C Tables 4.2.6.8 and 6.1.1.4' 
 'O'  'O'   0.0106   0.0060 
 'International Tables Vol C Tables 4.2.6.8 and 6.1.1.4' 
 
_symmetry_cell_setting            triclinic
_symmetry_space_group_name_H-M    P-1
 
loop_ 
 _symmetry_equiv_pos_as_xyz 
 'x, y, z' 
 '-x, -y, -z' 
 
_cell_length_a                    3.8313(5) 
_cell_length_b                    12.5135(18) 
_cell_length_c                    14.2512(19) 
_cell_angle_alpha                 112.212(9) 
_cell_angle_beta                  93.326(11) 
_cell_angle_gamma                 93.864(11) 
_cell_volume                      628.52(15) 
_cell_formula_units_Z             2 
_cell_measurement_temperature     296(2) 
_cell_measurement_reflns_used     ? 
_cell_measurement_theta_min       ? 
_cell_measurement_theta_max       ? 
 
_exptl_crystal_description        'plates' 
_exptl_crystal_colour             'reddish brown' 
_exptl_crystal_size_max           0.48 
_exptl_crystal_size_mid           0.21 
_exptl_crystal_size_min           0.02 
_exptl_crystal_density_meas       ? 
_exptl_crystal_density_diffrn     1.402 
_exptl_crystal_density_method     'not measured' 
_exptl_crystal_F_000              276 
_exptl_absorpt_coefficient_mu     0.098 
_exptl_absorpt_correction_type    none 
_exptl_absorpt_correction_T_min   ? 
_exptl_absorpt_correction_T_max   ? 
_exptl_absorpt_process_details    ? 
 
_exptl_special_details 
; 
 ? 
; 
 
_diffrn_ambient_temperature       296(2) 
_diffrn_radiation_wavelength      0.71073 
_diffrn_radiation_type            MoK\a 
_diffrn_radiation_source          'fine-focus sealed tube' 
_diffrn_radiation_monochromator   graphite 
_diffrn_measurement_device_type   'CCD area detector' 
_diffrn_measurement_method        'phi and omega scans' 
_diffrn_detector_area_resol_mean  ? 
_diffrn_standards_number          ? 
_diffrn_standards_interval_count  ? 
_diffrn_standards_interval_time   ? 
_diffrn_standards_decay_%         ? 
_diffrn_reflns_number             6543 
_diffrn_reflns_av_R_equivalents   0.0602 
_diffrn_reflns_av_sigmaI/netI     0.0782 
_diffrn_reflns_limit_h_min        -4 
_diffrn_reflns_limit_h_max        5 
_diffrn_reflns_limit_k_min        -16 
_diffrn_reflns_limit_k_max        16 
_diffrn_reflns_limit_l_min        -18 
_diffrn_reflns_limit_l_max        18 
_diffrn_reflns_theta_min          4.64 
_diffrn_reflns_theta_max          28.45 
_reflns_number_total              3020 
_reflns_number_gt                 1587 
_reflns_threshold_expression      >2sigma(I) 
 
_computing_data_collection        'Bruker SMART' 
_computing_cell_refinement        'Bruker SMART' 
_computing_data_reduction         'Bruker SAINT' 
_computing_structure_solution     'SHELXS-97 (Sheldrick, 1990)' 
_computing_structure_refinement   'SHELXL-97 (Sheldrick, 1997)' 
_computing_molecular_graphics     'Bruker SHELXTL' 
_computing_publication_material   'Bruker SHELXTL' 
 
_refine_special_details 
; 
 Refinement of F^2^ against ALL reflections.  The weighted R-factor wR and 
 goodness of fit S are based on F^2^, conventional R-factors R are based 
 on F, with F set to zero for negative F^2^. The threshold expression of 
 F^2^ > 2sigma(F^2^) is used only for calculating R-factors(gt) etc. and is 
 not relevant to the choice of reflections for refinement.  R-factors based 
 on F^2^ are statistically about twice as large as those based on F, and R- 
 factors based on ALL data will be even larger. 
; 
 
_refine_ls_structure_factor_coef  Fsqd  
_refine_ls_matrix_type            full 
_refine_ls_weighting_scheme       calc  
_refine_ls_weighting_details 
 'calc w=1/[\s^2^(Fo^2^)+(0.1000P)^2^+0.0000P] where P=(Fo^2^+2Fc^2^)/3' 
_atom_sites_solution_primary      direct 
_atom_sites_solution_secondary    difmap 
_atom_sites_solution_hydrogens    geom 
_refine_ls_hydrogen_treatment     mixed 
_refine_ls_extinction_method      none 
_refine_ls_extinction_coef        ? 
_refine_ls_number_reflns          3020 
_refine_ls_number_parameters      189 
_refine_ls_number_restraints      0 
_refine_ls_R_factor_all           0.1295 
_refine_ls_R_factor_gt            0.0669 
_refine_ls_wR_factor_ref          0.2120 
_refine_ls_wR_factor_gt           0.1804 
_refine_ls_goodness_of_fit_ref    1.047 
_refine_ls_restrained_S_all       1.047 
_refine_ls_shift/su_max           0.000 
_refine_ls_shift/su_mean          0.000 
 
loop_ 
 _atom_site_label 
 _atom_site_type_symbol 
 _atom_site_fract_x 
 _atom_site_fract_y 
 _atom_site_fract_z 
 _atom_site_U_iso_or_equiv 
 _atom_site_adp_type 
 _atom_site_occupancy 
 _atom_site_symmetry_multiplicity 
 _atom_site_calc_flag 
 _atom_site_refinement_flags 
 _atom_site_disorder_assembly 
 _atom_site_disorder_group 
C6 C 0.4198(8) 0.2093(2) 0.2739(2) 0.0340(6) Uani 1 1 d . . . 
C7 C 0.4352(8) 0.1632(2) 0.1629(2) 0.0341(6) Uani 1 1 d . . . 
C5 C 0.2947(8) 0.3173(2) 0.3233(2) 0.0360(7) Uani 1 1 d . . . 
C8 C 0.2994(8) 0.2325(2) 0.10507(19) 0.0334(6) Uani 1 1 d . . . 
C10 C 0.1651(8) 0.3842(2) 0.2633(2) 0.0387(7) Uani 1 1 d . . . 
C9 C 0.1785(8) 0.3378(2) 0.1561(2) 0.0394(7) Uani 1 1 d . . . 
H9 H 0.1025 0.3806 0.1191 0.047 Uiso 1 1 calc R . . 
C11 C 0.2052(8) 0.2168(2) -0.0740(2) 0.0350(7) Uani 1 1 d . . . 
C15 C 0.1967(9) 0.3587(2) -0.1493(2) 0.0430(8) Uani 1 1 d . . . 
H15 H 0.2572 0.4337 -0.1451 0.052 Uiso 1 1 calc R . . 
C4 C 0.2839(8) 0.3588(3) 0.4274(2) 0.0430(7) Uani 1 1 d . . . 
H4 H 0.1983 0.4299 0.4610 0.052 Uiso 1 1 calc R . . 
C12 C 0.0190(8) 0.1372(2) -0.1608(2) 0.0412(7) Uani 1 1 d . . . 
H12 H -0.0418 0.0621 -0.1651 0.049 Uiso 1 1 calc R . . 
C16 C 0.2959(9) 0.3282(3) -0.0687(2) 0.0418(7) Uani 1 1 d . . . 
H16 H 0.4236 0.3824 -0.0109 0.050 Uiso 1 1 calc R . . 
C14 C 0.0090(8) 0.2793(3) -0.2358(2) 0.0403(7) Uani 1 1 d . . . 
C13 C -0.0780(9) 0.1677(3) -0.2413(2) 0.0430(7) Uani 1 1 d . . . 
H13 H -0.2025 0.1132 -0.2996 0.052 Uiso 1 1 calc R . . 
C1 C 0.5321(8) 0.1456(3) 0.3299(2) 0.0417(7) Uani 1 1 d . . . 
H1 H 0.6143 0.0737 0.2968 0.050 Uiso 1 1 calc R . . 
C3 C 0.3991(9) 0.2955(3) 0.4823(2) 0.0526(9) Uani 1 1 d . . . 
H3 H 0.3940 0.3252 0.5526 0.063 Uiso 1 1 calc R . . 
C2 C 0.5219(9) 0.1886(3) 0.4339(2) 0.0483(8) Uani 1 1 d . . . 
H2 H 0.5970 0.1462 0.4713 0.058 Uiso 1 1 calc R . . 
O1 O 0.5588(7) 0.07245(17) 0.11727(15) 0.0510(6) Uani 1 1 d . . . 
O2 O 0.0450(7) 0.47748(17) 0.30889(17) 0.0555(7) Uani 1 1 d . . . 
O3 O -0.0984(7) 0.3040(2) -0.31711(16) 0.0573(7) Uani 1 1 d . . . 
N1 N 0.3095(7) 0.1785(2) 0.00473(17) 0.0405(6) Uani 1 1 d . . . 
H1N H 0.368(7) 0.106(2) -0.0149(18) 0.025(7) Uiso 1 1 d . . . 
H3O H -0.064(10) 0.379(3) -0.309(3) 0.065(11) Uiso 1 1 d . . . 
 
loop_ 
 _atom_site_aniso_label 
 _atom_site_aniso_U_11 
 _atom_site_aniso_U_22 
 _atom_site_aniso_U_33 
 _atom_site_aniso_U_23 
 _atom_site_aniso_U_13 
 _atom_site_aniso_U_12 
C6 0.0386(17) 0.0313(14) 0.0328(14) 0.0126(11) 0.0022(12) 0.0062(12) 
C7 0.0414(17) 0.0281(14) 0.0343(14) 0.0128(11) 0.0043(12) 0.0076(12) 
C5 0.0387(17) 0.0324(14) 0.0358(14) 0.0121(12) 0.0026(12) 0.0027(12) 
C8 0.0401(17) 0.0299(14) 0.0313(14) 0.0125(11) 0.0021(11) 0.0076(12) 
C10 0.0426(19) 0.0282(14) 0.0462(17) 0.0138(12) 0.0069(13) 0.0097(12) 
C9 0.0476(19) 0.0357(16) 0.0408(15) 0.0197(13) 0.0041(13) 0.0118(13) 
C11 0.0423(18) 0.0364(15) 0.0313(14) 0.0172(12) 0.0045(12) 0.0116(13) 
C15 0.058(2) 0.0326(15) 0.0420(16) 0.0185(13) 0.0035(14) 0.0046(14) 
C4 0.0414(19) 0.0436(17) 0.0366(15) 0.0069(13) 0.0040(13) 0.0054(13) 
C12 0.054(2) 0.0341(15) 0.0376(15) 0.0160(12) 0.0042(14) 0.0039(13) 
C16 0.0499(19) 0.0386(16) 0.0357(15) 0.0133(12) -0.0001(13) 0.0053(13) 
C14 0.048(2) 0.0468(17) 0.0341(15) 0.0231(13) 0.0041(13) 0.0147(14) 
C13 0.054(2) 0.0384(16) 0.0350(15) 0.0136(12) -0.0025(13) 0.0022(14) 
C1 0.051(2) 0.0398(16) 0.0384(15) 0.0190(13) 0.0026(13) 0.0088(14) 
C3 0.055(2) 0.070(2) 0.0310(15) 0.0174(15) 0.0038(14) 0.0055(18) 
C2 0.050(2) 0.060(2) 0.0419(17) 0.0278(15) -0.0017(14) 0.0053(16) 
O1 0.0810(17) 0.0361(12) 0.0392(11) 0.0147(9) 0.0073(11) 0.0244(11) 
O2 0.0780(18) 0.0368(12) 0.0532(13) 0.0146(10) 0.0164(12) 0.0241(11) 
O3 0.085(2) 0.0524(15) 0.0413(12) 0.0267(11) -0.0069(11) 0.0082(13) 
N1 0.0608(18) 0.0321(13) 0.0327(12) 0.0149(10) 0.0057(11) 0.0162(12) 
 
_geom_special_details 
; 
 All esds (except the esd in the dihedral angle between two l.s. planes) 
 are estimated using the full covariance matrix.  The cell esds are taken 
 into account individually in the estimation of esds in distances, angles 
 and torsion angles; correlations between esds in cell parameters are only 
 used when they are defined by crystal symmetry.  An approximate (isotropic) 
 treatment of cell esds is used for estimating esds involving l.s. planes. 
; 
 
loop_ 
 _geom_bond_atom_site_label_1 
 _geom_bond_atom_site_label_2 
 _geom_bond_distance 
 _geom_bond_site_symmetry_2 
 _geom_bond_publ_flag 
C6 C1 1.395(4) . ? 
C6 C5 1.399(4) . ? 
C6 C7 1.471(4) . ? 
C7 O1 1.219(3) . ? 
C7 C8 1.502(4) . ? 
C5 C4 1.378(4) . ? 
C5 C10 1.492(4) . ? 
C8 N1 1.335(3) . ? 
C8 C9 1.370(4) . ? 
C10 O2 1.237(3) . ? 
C10 C9 1.421(4) . ? 
C9 H9 0.9300 . ? 
C11 C12 1.379(4) . ? 
C11 C16 1.386(4) . ? 
C11 N1 1.424(3) . ? 
C15 C14 1.378(4) . ? 
C15 C16 1.382(4) . ? 
C15 H15 0.9300 . ? 
C4 C3 1.380(4) . ? 
C4 H4 0.9300 . ? 
C12 C13 1.380(4) . ? 
C12 H12 0.9300 . ? 
C16 H16 0.9300 . ? 
C14 O3 1.357(3) . ? 
C14 C13 1.384(4) . ? 
C13 H13 0.9300 . ? 
C1 C2 1.377(4) . ? 
C1 H1 0.9300 . ? 
C3 C2 1.383(5) . ? 
C3 H3 0.9300 . ? 
C2 H2 0.9300 . ? 
O3 H3O 0.90(4) . ? 
N1 H1N 0.89(3) . ? 
 
loop_ 
 _geom_angle_atom_site_label_1 
 _geom_angle_atom_site_label_2 
 _geom_angle_atom_site_label_3 
 _geom_angle 
 _geom_angle_site_symmetry_1 
 _geom_angle_site_symmetry_3 
 _geom_angle_publ_flag 
C1 C6 C5 120.0(2) . . ? 
C1 C6 C7 119.9(2) . . ? 
C5 C6 C7 120.1(2) . . ? 
O1 C7 C6 122.4(3) . . ? 
O1 C7 C8 119.4(2) . . ? 
C6 C7 C8 118.2(2) . . ? 
C4 C5 C6 119.0(3) . . ? 
C4 C5 C10 120.8(3) . . ? 
C6 C5 C10 120.2(2) . . ? 
N1 C8 C9 127.6(3) . . ? 
N1 C8 C7 112.4(2) . . ? 
C9 C8 C7 120.1(2) . . ? 
O2 C10 C9 122.3(3) . . ? 
O2 C10 C5 118.6(3) . . ? 
C9 C10 C5 119.0(2) . . ? 
C8 C9 C10 122.4(3) . . ? 
C8 C9 H9 118.8 . . ? 
C10 C9 H9 118.8 . . ? 
C12 C11 C16 119.1(3) . . ? 
C12 C11 N1 117.9(2) . . ? 
C16 C11 N1 122.9(3) . . ? 
C14 C15 C16 120.7(3) . . ? 
C14 C15 H15 119.6 . . ? 
C16 C15 H15 119.6 . . ? 
C5 C4 C3 120.5(3) . . ? 
C5 C4 H4 119.7 . . ? 
C3 C4 H4 119.7 . . ? 
C11 C12 C13 120.6(3) . . ? 
C11 C12 H12 119.7 . . ? 
C13 C12 H12 119.7 . . ? 
C15 C16 C11 120.1(3) . . ? 
C15 C16 H16 120.0 . . ? 
C11 C16 H16 120.0 . . ? 
O3 C14 C15 123.6(3) . . ? 
O3 C14 C13 117.3(3) . . ? 
C15 C14 C13 119.1(3) . . ? 
C12 C13 C14 120.3(3) . . ? 
C12 C13 H13 119.8 . . ? 
C14 C13 H13 119.8 . . ? 
C2 C1 C6 120.3(3) . . ? 
C2 C1 H1 119.9 . . ? 
C6 C1 H1 119.9 . . ? 
C4 C3 C2 120.9(3) . . ? 
C4 C3 H3 119.6 . . ? 
C2 C3 H3 119.6 . . ? 
C1 C2 C3 119.3(3) . . ? 
C1 C2 H2 120.3 . . ? 
C3 C2 H2 120.3 . . ? 
C14 O3 H3O 116(2) . . ? 
C8 N1 C11 128.6(2) . . ? 
C8 N1 H1N 114.4(16) . . ? 
C11 N1 H1N 116.6(16) . . ? 
 
loop_ 
 _geom_torsion_atom_site_label_1 
 _geom_torsion_atom_site_label_2 
 _geom_torsion_atom_site_label_3 
 _geom_torsion_atom_site_label_4 
 _geom_torsion 
 _geom_torsion_site_symmetry_1 
 _geom_torsion_site_symmetry_2 
 _geom_torsion_site_symmetry_3 
 _geom_torsion_site_symmetry_4 
 _geom_torsion_publ_flag 
C1 C6 C7 O1 -3.5(5) . . . . ? 
C5 C6 C7 O1 176.1(3) . . . . ? 
C1 C6 C7 C8 177.8(3) . . . . ? 
C5 C6 C7 C8 -2.6(4) . . . . ? 
C1 C6 C5 C4 -0.2(4) . . . . ? 
C7 C6 C5 C4 -179.8(3) . . . . ? 
C1 C6 C5 C10 -178.3(3) . . . . ? 
C7 C6 C5 C10 2.1(4) . . . . ? 
O1 C7 C8 N1 4.8(4) . . . . ? 
C6 C7 C8 N1 -176.5(3) . . . . ? 
O1 C7 C8 C9 -176.2(3) . . . . ? 
C6 C7 C8 C9 2.6(4) . . . . ? 
C4 C5 C10 O2 -0.5(4) . . . . ? 
C6 C5 C10 O2 177.5(3) . . . . ? 
C4 C5 C10 C9 -179.5(3) . . . . ? 
C6 C5 C10 C9 -1.5(4) . . . . ? 
N1 C8 C9 C10 176.8(3) . . . . ? 
C7 C8 C9 C10 -2.0(4) . . . . ? 
O2 C10 C9 C8 -177.5(3) . . . . ? 
C5 C10 C9 C8 1.5(4) . . . . ? 
C6 C5 C4 C3 0.9(5) . . . . ? 
C10 C5 C4 C3 179.0(3) . . . . ? 
C16 C11 C12 C13 -0.3(5) . . . . ? 
N1 C11 C12 C13 -177.5(3) . . . . ? 
C14 C15 C16 C11 -0.4(5) . . . . ? 
C12 C11 C16 C15 0.7(4) . . . . ? 
N1 C11 C16 C15 177.7(3) . . . . ? 
C16 C15 C14 O3 179.5(3) . . . . ? 
C16 C15 C14 C13 -0.3(5) . . . . ? 
C11 C12 C13 C14 -0.3(5) . . . . ? 
O3 C14 C13 C12 -179.2(3) . . . . ? 
C15 C14 C13 C12 0.7(5) . . . . ? 
C5 C6 C1 C2 -0.2(4) . . . . ? 
C7 C6 C1 C2 179.3(3) . . . . ? 
C5 C4 C3 C2 -1.1(5) . . . . ? 
C6 C1 C2 C3 0.0(5) . . . . ? 
C4 C3 C2 C1 0.6(5) . . . . ? 
C9 C8 N1 C11 1.3(5) . . . . ? 
C7 C8 N1 C11 -179.7(3) . . . . ? 
C12 C11 N1 C8 -137.4(3) . . . . ? 
C16 C11 N1 C8 45.5(5) . . . . ? 
 
_diffrn_measured_fraction_theta_max    0.956 
_diffrn_reflns_theta_full              28.45 
_diffrn_measured_fraction_theta_full   0.956 
_refine_diff_density_max    0.242 
_refine_diff_density_min   -0.215 
_refine_diff_density_rms    0.054 
